# Supplementary material for: Multimodal Single‐Cell Analyses Outline the Immune Microenvironment and Therapeutic Effectors of Interstitial Cystitis/Bladder Pain Syndrome
Source: Adv Sci (Weinh). 2022 Apr 25;9(18):2106063. doi: 10.1002/advs.202106063 (PMC9218658; doi:10.1002/advs.202106063)
Supplement: Supplementary file 2 — Supporting Information [file ADVS-9-2106063-s001.xlsx]

## Sheet: Index
Table S1	Clinical parameters of eligible studies in our study.
Table S2	The basic information of sequencing and mapping information.
Table S3	Categories of cell clusters identified by Seurat
Table S4	Differentially expressed genes from each cell cluster
Table S5	Antibodies used in the IMC analysis
Table S6	Cell-cell interaction identified by CellChat

## Sheet: Table S1
Table S1 Clinical parameters of eligible studies in our study.
	B1	B2	B3	B4	B5	BC1	BC2	IMC1	IMC2	IMC3
Bladder pain syndrome type	NHIC	NHIC	NHIC	HIC	HIC	Normal	Normal	NHIC	HIC	Normal
Age at surgery	35	56	46	53	63	67	59	61	59	54
Gender	Female	Female	Female	Female	Female	Female	Female	Female	Female	Female
BMI	23.1	24.6	23.5	21.4	22.9	25.4	22.4	23.5	22.9	21.7
O'Leary + Sant Symptom Index (OSS)	11	10	13	15	12	2	3	11	14	2
Overactive Bladder Symptom Score (OABSS)	4	5	7	5	8	3	2	6	8	2
International Prostate Symptom Score (IPSS)	21	19	21	28	31	11	7	19	28	7
Maximal Bladder Capacity (MBC) under anesthesia (mL)	460	580	700	280	300	Not applicable	Not applicable	480	310	Not applicable
Interstitial Cystitis Symptom Index (ICSI score)	10	19	11	19	15	Not applicable	Not applicable	15	18	Not applicable
Interstitial Cystitis Problem Index (ICPI score)	9	16	13	16	16	Not applicable	Not applicable	122	15	Not applicable

## Sheet: Table S2
Table S2 The basic information of sequencing and mapping information.
Sample	Mean Reads per Cell	Median Genes per Cell	Estimated Number of Cells	Fraction Reads in Cells (%)	Total Genes Detected	Median UMI Counts per Cell
B1	271074	2044	2672	88.1	24003	6164
B2	96079	1390	6960	85	24478	3990
B3	224506	1296	3506	68.4	22757	3706
B4	77244	1583	10581	67.5	25718	4370
B5	82024	1446	15672	84.5	25359	3656
BC1	67696	1311	18989	85.5	27958	3856
BC2	79343	1122	10767	89.9	24164	3610

## Sheet: Table S3
Table S3 Categories of cell clusters identified by Seurat
Cluster	Category	Cluster	Name	Bleed	Control	Hunner
0	CD4+ T-cells	C1	C1_Tregs	2.60326	76.293	21.1038
1	B-cells	C2	C2_Bcell	49.837	38.6454	11.5176
2	CD4+ T-cells	C3	C3_CD4_LTB	85.3095	11.0178	3.67261
3	CD4+ T-cells	C4	C4_T	0.470588	98.4706	1.05882
4	Myofibroblasts	C5	C5_Myofibro	1.97368	96.1723	1.85407
5	Endothelial cells	C6	C6_Endo	37.8248	45.5589	16.6163
6	Adipocytes	C7	C7_Adi	95.3362	4.66384	0
7	Plasma cell	C8	C8_Plasma	16.3728	65.995	17.6322
8	CD8+ T-cells	C9	C9_CD8_GZMK	6.07345	80.3672	13.5593
9	Adipocytes	C10	C10_Adi	2.38854	91.879	5.73248
10	B-cells	C11	C11_Bcell	1.21556	91.0049	7.77958
11	Smooth Muscle	C12	C12_SM	23.0769	56.8562	20.0669
12	Fibroblasts	C13	C13_Fibro	1.10357	94.0577	4.83871
13	Fibroblasts	C14	C14_Fibro	13.1218	82.4185	4.45969
14	Macrophage	C15	C15_Macro	22.4034	63.7768	13.8197
15	CD8+ T-cells	C16	C16_CD8_IL7R	49.5154	1.76212	48.7225
16	CD8+ T-cells	C17	C17_CD8_CCL4	78.1481	16.6667	5.18519
17	CD8+ T-cells	C18	C18_T	7.0297	78.1188	14.8515
18	CD8+ T-cells	C19	C19_CD8_CCL5	80.7654	14.0987	5.13595
19	Epithelial cell	C20	C20_Epi	57.4446	42.5554	0
20	CD8+ T-cells	C21	C21_CD8_CXCR4	95.419	1.56425	3.01676
21	Fibroblasts	C22	C22_Fibro	83.0787	11.8684	5.05288
22	Basal cell	C23	C23_Basal	8.84184	91.1582	0
23	Macrophage	C24	C24_Macro	23.212	67.2522	9.53576
24	CD8+ T-cells	C25	C25_T	2.38727	92.4403	5.17241
25	Myofibroblasts	C26	C26_Myofibro	27.9835	60.7682	11.2483
26	CD8+ T-cells	C27	C27_CD8_CST7	12.2392	84.2837	3.47705
27	NK cells	C28	C28_NK	17.2989	77.39	5.31108
28	Macrophage	C29	C29_Macro	19.7869	74.5814	5.63166
29	Neutrophils	C30	C30_Neutro_LYZ	86.8217	9.6124	3.56589
30	NK cells	C31	C31_NK	70.1783	25.6078	4.21394
31	Mast cells	C32	C32_Mast	44.1652	44.1652	11.6697
32	Smooth Muscle	C33	C33_SM	71.9536	11.9923	16.0542
33	DC	C34	C34_DC	48.4909	42.2535	9.25553
34	Myofibroblasts	C35	C35_Myofibro	0	1.13636	98.8636
35	Myofibroblasts	C36	C36_Myofibro	32.7138	48.6989	18.5874
36	B-cells	C37	C37_Bcell	77.1845	20.8738	1.94175
37	Umbrella cell	C38	C38_Umbrella	79.4595	20	0.540541
38	B-cells	C39	C39_Bcell	40.9091	57.9545	1.13636
39	Neutrophils	C40	C40_Neutro_LUCAT1	20.4678	22.2222	57.3099
40	CD8+ T-cells	C41	C41_CD8T	4.06504	86.9919	8.94309
41	B-cells	C42	C42_Bcell	2.6087	6.95652	90.4348

## Sheet: Table S4
Table S4
p_val	avg_logFC	pct.1	pct.2	p_val_adj	cluster	gene
0	1.38774	0.642	0.094	0	0	TNFRSF4
0	1.17823	0.939	0.266	0	0	SPOCK2
0	1.00165	0.695	0.117	0	0	ICOS
0	0.995861	0.99	0.83	0	0	SARAF
0	0.919708	0.803	0.326	0	0	TRBC2
0	0.901608	0.804	0.264	0	0	CD7
0	0.885921	0.967	0.678	0	0	CREM
0	0.876967	0.922	0.347	0	0	FYN
0	0.87611	0.5	0.08	0	0	TNFRSF18
0	0.862194	0.986	0.936	0	0	PABPC1
0	0.854241	0.84	0.521	0	0	DDIT4
0	0.822096	0.876	0.459	0	0	SMCHD1
0	0.819149	0.585	0.198	0	0	BATF
0	0.81857	0.821	0.387	0	0	NR3C1
0	0.805492	0.814	0.376	0	0	DUSP2
0	0.784159	0.604	0.21	0	0	TRBC1
0	0.781239	0.816	0.298	0	0	CLEC2D
0	0.772503	0.513	0.189	0	0	CARD16
0	0.770069	0.804	0.408	0	0	IL32
0	0.765103	0.519	0.163	0	0	SESN3
0	0.755032	0.98	0.635	0	0	PTPRC
0	0.753887	0.447	0.104	0	0	GK
0	0.747266	0.535	0.099	0	0	CTLA4
0	0.741006	0.823	0.318	0	0	CNOT6L
0	0.739225	0.491	0.104	0	0	TIGIT
0	0.736656	0.824	0.318	0	0	LEPROTL1
0	0.732997	0.589	0.258	0	0	DUSP4
0	0.728841	0.872	0.392	0	0	CYTIP
0	0.719922	0.561	0.177	0	0	MAF
0	0.715523	0.73	0.244	0	0	TNFRSF1B
0	0.715437	0.849	0.456	0	0	PPP1CB
0	0.7019	0.818	0.381	0	0	FAM177A1
0	0.695548	0.352	0.062	0	0	TNFRSF9
0	0.694265	0.297	0.07	0	0	MAGEH1
0	0.681725	0.976	0.806	0	0	SRSF7
0	0.678556	0.702	0.214	0	0	CDKN1B
0	0.674066	0.503	0.085	0	0	TBC1D4
0	0.673498	0.817	0.399	0	0	PDCD4
0	0.654058	0.708	0.238	0	0	IQGAP2
0	0.645367	0.999	0.957	0	0	BTG1
0	0.643022	0.593	0.112	0	0	BICDL1
0	0.640954	0.645	0.204	0	0	PBXIP1
0	0.631145	0.548	0.104	0	0	IL2RB
0	0.61912	0.61	0.175	0	0	CD247
0	0.615757	0.562	0.109	0	0	DUSP16
0	0.613517	0.808	0.388	0	0	PPP2R5C
0	0.6069	0.442	0.157	0	0	KLRB1
0	0.601342	0.624	0.254	0	0	DCXR
0	0.597237	0.793	0.359	0	0	CDC42SE2
0	0.596784	0.721	0.31	0	0	EML4
0	0.593643	1	0.996	0	0	FTH1
0	0.585589	0.385	0.106	0	0	CXCR6
0	0.584077	0.551	0.202	0	0	ITGA4
0	0.582468	0.477	0.105	0	0	CCR6
0	0.582146	0.287	0.054	0	0	IL2RA
0	0.57428	0.753	0.341	0	0	ZNF331
0	0.573189	0.896	0.636	0	0	EZR
0	0.570458	0.996	0.964	0	0	HLA-A
0	0.566963	0.823	0.368	0	0	SAMSN1
0	0.566233	0.61	0.227	0	0	PFKFB3
0	0.565542	1	0.987	0	0	TMSB4X
0	0.56298	1	0.995	0	0	HLA-B
0	0.561979	0.699	0.266	0	0	RHOH
0	0.551137	0.538	0.191	0	0	IKZF3
0	0.549901	0.822	0.474	0	0	LINC01578
0	0.547689	0.7	0.29	0	0	SEPTIN6
0	0.542301	0.731	0.343	0	0	ARL4C
0	0.539083	0.773	0.37	0	0	STK17B
0	0.538629	0.574	0.239	0	0	ISG15
0	0.53604	0.99	0.911	0	0	CALM1
0	0.535246	0.406	0.14	0	0	HTATIP2
0	0.534485	0.763	0.27	0	0	CD3D
0	0.533911	0.795	0.462	0	0	STAT3
0	0.533717	0.289	0.034	0	0	RTKN2
0	0.529731	0.737	0.384	0	0	CHD2
0	0.521224	0.727	0.278	0	0	TRAC
0	0.521029	0.581	0.172	0	0	P2RY10
0	0.519376	0.635	0.264	0	0	RORA
0	0.514907	0.577	0.158	0	0	SH2D2A
0	0.510413	0.93	0.643	0	0	ARHGDIB
0	0.509119	0.683	0.323	0	0	NSD3
0	0.506182	0.742	0.362	0	0	SMAP2
0	0.501101	0.997	0.802	0	0	SRGN
0	0.499119	0.864	0.592	0	0	UBE2B
0	0.496511	0.631	0.284	0	0	SOCS1
0	0.491763	0.719	0.323	0	0	SYNE2
0	0.491331	0.425	0.144	0	0	SATB1
0	0.490751	0.666	0.319	0	0	RNF213
0	0.489836	0.562	0.201	0	0	TLK1
0	0.488075	0.604	0.237	0	0	NSMCE3
0	0.482903	0.489	0.193	0	0	CCR7
0	0.479804	0.612	0.295	0	0	PIK3R1
0	0.477236	0.587	0.19	0	0	BCL11B
0	0.475718	0.702	0.277	0	0	CD2
0	0.473602	0.61	0.293	0	0	USP15
0	0.465054	1	1	0	0	B2M
0	0.462887	0.279	0.021	0	0	FOXP3
0	0.462653	0.543	0.191	0	0	TENT5C
0	0.461137	0.431	0.081	0	0	TNFRSF25
0	0.460375	0.916	0.719	0	0	SELENOK
0	0.458246	0.693	0.283	0	0	LTB
0	0.456528	0.711	0.344	0	0	FNBP1
0	0.455111	0.553	0.197	0	0	LCK
0	0.447396	1	0.993	0	0	PTMA
0	0.443629	0.43	0.107	0	0	STAM
0	0.439965	0.671	0.348	0	0	PAK2
0	0.439431	0.874	0.586	0	0	CD44
0	0.435726	0.662	0.335	0	0	G3BP2
0	0.433993	0.647	0.244	0	0	SYTL3
0	0.43012	0.584	0.234	0	0	FMNL1
0	0.42501	0.499	0.176	0	0	APBB1IP
0	0.424084	0.238	0.048	0	0	LAYN
0	0.419584	0.799	0.449	0	0	FXYD5
0	0.419308	0.725	0.397	0	0	GSPT1
0	0.418086	0.386	0.135	0	0	IGFLR1
0	0.416626	0.371	0.117	0	0	FURIN
0	0.416135	0.703	0.356	0	0	CHD1
0	0.412864	0.615	0.292	0	0	IL2RG
0	0.411851	0.396	0.083	0	0	CD5
0	0.411069	0.476	0.154	0	0	PTPN22
0	0.408972	0.49	0.188	0	0	PDCL3
0	0.408502	0.296	0.084	0	0	PASK
0	0.406034	0.534	0.207	0	0	CSNK1G2
0	0.402252	0.469	0.157	0	0	RCAN3
0	0.401741	0.516	0.203	0	0	RBM38
0	0.400604	0.451	0.147	0	0	CD6
0	0.397938	1	0.997	0	0	RPS3
0	0.393635	0.471	0.179	0	0	RAPGEF6
0	0.392438	0.512	0.201	0	0	SLA
0	0.389268	0.99	0.952	0	0	HLA-E
0	0.386539	0.57	0.25	0	0	CYTH1
0	0.384341	0.445	0.163	0	0	GNG2
0	0.383761	0.439	0.152	0	0	SELL
0	0.379908	0.428	0.138	0	0	TTC39C
0	0.376303	0.446	0.163	0	0	HERC1
0	0.375694	1	0.998	0	0	RPS19
0	0.372602	0.585	0.263	0	0	ABHD17A
0	0.363859	0.399	0.107	0	0	TRAF1
0	0.359489	0.573	0.252	0	0	SLC38A1
0	0.357962	0.365	0.079	0	0	CD28
0	0.353552	0.404	0.119	0	0	FAM118A
0	0.346976	0.397	0.121	0	0	STAT5A
0	0.346237	0.405	0.142	0	0	LDLRAD4
0	0.338144	0.419	0.132	0	0	AC092338.3
0	0.332438	0.38	0.11	0	0	PPP1R16B
0	0.330838	0.404	0.132	0	0	STAT5B
0	0.314878	0.386	0.126	0	0	SKAP1
0	0.313453	0.274	0.048	0	0	ZC3H12D
0	0.308067	0.221	0.032	0	0	LINC01943
0	0.298384	0.316	0.084	0	0	TNIK
0	0.274461	0.188	0.023	0	0	AC133644.2
0	0.260471	0.229	0.032	0	0	CCR4
0	0.258192	0.285	0.072	0	0	ZNF831
0	0.252498	0.176	0.01	0	0	FANK1
5.16e-308	0.431214	0.84	0.558	1.28e-303	0	ARID5B
3.89e-303	0.413937	0.311	0.094	9.65e-299	0	SH2D1A
2.55e-301	0.42391	0.472	0.192	6.32e-297	0	NIBAN1
8.08e-301	0.416368	0.73	0.415	2e-296	0	ARID4B
7.72e-300	0.312829	0.363	0.122	1.91e-295	0	S1PR4
1.45e-299	0.53079	0.641	0.308	3.6e-295	0	RGS1
7.72e-299	0.294521	0.359	0.12	1.92e-294	0	RHBDD2
1.08e-297	0.373748	0.585	0.28	2.69e-293	0	RHOG
7.2e-296	0.380234	0.586	0.278	1.79e-291	0	WIPF1
1.41e-295	0.262975	0.659	0.279	3.49e-291	0	CD3E
9.35e-294	0.264145	0.304	0.089	2.32e-289	0	PBX4
1.21e-293	0.342242	0.518	0.224	3e-289	0	JOSD1
6.19e-291	0.304444	0.347	0.114	1.54e-286	0	RASGRP1
1.64e-290	0.389407	0.835	0.517	4.06e-286	0	STK4
4.8e-290	0.298205	0.342	0.112	1.19e-285	0	GLCCI1
9.9e-290	0.381508	0.675	0.354	2.46e-285	0	GCC2
3.4e-288	0.368854	0.539	0.248	8.44e-284	0	SPTAN1
5.4e-287	0.366844	0.384	0.14	1.34e-282	0	GRAMD1A
1.29e-286	0.354988	0.572	0.273	3.2e-282	0	C9orf78
8.46e-285	0.33181	0.533	0.239	2.1e-280	0	ISCA1
1.13e-284	0.360142	0.698	0.38	2.8e-280	0	H2AFV
2.16e-284	0.434201	0.599	0.306	5.36e-280	0	CLDND1
4.63e-284	0.383388	0.583	0.274	1.15e-279	0	IKZF1
5.17e-282	0.261292	0.209	0.048	1.28e-277	0	ZBTB32
5.19e-282	0.380485	0.99	0.963	1.29e-277	0	OAZ1
2.65e-280	0.299012	1	0.999	6.58e-276	0	TPT1
1.29e-279	0.414504	0.598	0.288	3.19e-275	0	GPR183
1.79e-278	0.345933	0.438	0.176	4.45e-274	0	IL10RA
4.33e-278	0.406686	0.553	0.264	1.07e-273	0	PPM1G
2.3e-276	0.322974	0.472	0.189	5.71e-272	0	CD96
2.21e-275	0.491329	0.841	0.647	5.48e-271	0	ANKRD12
2.03e-274	0.4083	0.824	0.582	5.02e-270	0	DDX24
7.33e-273	0.267269	0.323	0.105	1.82e-268	0	BORCS5
6.66e-272	0.408023	0.606	0.293	1.65e-267	0	ITM2A
4.51e-271	0.299074	1	0.999	1.12e-266	0	RPL28
4.91e-270	0.475598	0.889	0.777	1.22e-265	0	YWHAB
9.62e-268	0.316101	1	0.998	2.39e-263	0	RPS15A
2.09e-266	0.272942	0.328	0.109	5.18e-262	0	AC008105.3
3.04e-266	0.411828	0.675	0.377	7.54e-262	0	IDS
4.7e-265	0.36962	0.624	0.311	1.17e-260	0	GABARAPL1
6.75e-263	0.32595	0.393	0.149	1.67e-258	0	PDE3B
5.16e-262	0.286293	0.363	0.131	1.28e-257	0	RFTN1
3.1e-261	0.298914	1	1	7.68e-257	0	RPL13
4.1e-260	0.390078	0.713	0.393	1.02e-255	0	IL7R
3.46e-259	0.390725	0.875	0.67	8.58e-255	0	SRSF2
7.82e-259	0.398746	0.727	0.432	1.94e-254	0	CDV3
2.07e-258	0.37267	0.56	0.264	5.14e-254	0	RUNX3
1.2e-257	0.306575	0.383	0.145	2.97e-253	0	CASP8
3.92e-253	0.308194	0.332	0.118	9.72e-249	0	UHRF2
1.72e-252	0.416489	0.58	0.299	4.27e-248	0	MBP
7.12e-252	0.347991	0.983	0.952	1.77e-247	0	RPL27
1.82e-251	0.304616	0.41	0.166	4.51e-247	0	FOXO1
1.96e-251	0.276195	0.333	0.117	4.85e-247	0	RANGAP1
1.02e-249	0.351134	0.612	0.309	2.52e-245	0	CEMIP2
1.85e-249	0.560917	0.68	0.429	4.6e-245	0	CAST
1.17e-248	0.285424	1	1	2.89e-244	0	RPL10
1.72e-248	0.322328	0.522	0.246	4.27e-244	0	TRABD
2.2e-248	0.384648	0.664	0.383	5.45e-244	0	PAIP2
3.73e-248	0.342814	0.598	0.303	9.26e-244	0	ARID5A
3.29e-247	0.368223	0.611	0.319	8.17e-243	0	SNX9
4.56e-244	0.308048	0.483	0.221	1.13e-239	0	PHF1
4.83e-244	0.299945	0.339	0.12	1.2e-239	0	LAT
5.93e-242	0.316745	0.549	0.251	1.47e-237	0	FYB1
4.28e-241	0.324621	0.497	0.226	1.06e-236	0	PCED1B-AS1
3.09e-240	0.252316	0.242	0.069	7.65e-236	0	TTN
3.21e-240	0.428088	0.682	0.4	7.95e-236	0	BAZ1A
1.86e-239	0.498645	0.38	0.158	4.62e-235	0	TMEM173
9.41e-238	0.25967	0.288	0.094	2.33e-233	0	ITGAL
2.53e-236	0.33732	0.417	0.178	6.28e-232	0	PDE4D
3.25e-235	0.26232	0.279	0.091	8.05e-231	0	NAB1
1.01e-234	0.263126	0.334	0.122	2.5e-230	0	CERK
3.07e-234	0.258988	0.254	0.076	7.61e-230	0	PGAP1
1.97e-230	0.31108	0.611	0.31	4.9e-226	0	LIMD2
1.42e-229	0.324315	0.585	0.295	3.53e-225	0	PDE4B
3.79e-228	0.296724	0.995	0.96	9.41e-224	0	JUND
8.99e-228	0.324447	0.946	0.857	2.23e-223	0	CCNI
7.66e-226	0.319313	0.623	0.338	1.9e-221	0	MPHOSPH8
9.15e-225	0.271122	0.42	0.178	2.27e-220	0	RASSF5
6.32e-224	0.324211	0.589	0.318	1.57e-219	0	CAPZA1
2.11e-221	0.269862	0.351	0.137	5.23e-217	0	FAS
3.55e-218	0.270303	1	0.998	8.79e-214	0	RPL19
9.2e-218	0.328591	0.349	0.136	2.28e-213	0	TRAT1
1.1e-217	0.275544	1	0.998	2.72e-213	0	RPL30
1.54e-215	0.260761	0.365	0.145	3.83e-211	0	ITK
3.01e-215	0.309113	0.603	0.33	7.47e-211	0	THRAP3
1.1e-214	0.268047	0.36	0.144	2.72e-210	0	GPCPD1
1.96e-214	0.340679	0.397	0.172	4.87e-210	0	PHACTR2
7.69e-214	0.379848	0.62	0.354	1.91e-209	0	PPP1R2
8.89e-214	0.352848	0.874	0.702	2.21e-209	0	SOD1
8.14e-213	0.312357	0.48	0.234	2.02e-208	0	SURF4
9.34e-213	0.28416	1	0.998	2.32e-208	0	RPL3
2.1e-212	0.266303	0.39	0.164	5.2e-208	0	KCTD20
3.57e-212	0.2949	0.417	0.185	8.85e-208	0	CENPC
6.44e-212	0.378125	0.855	0.688	1.6e-207	0	MCL1
8.59e-212	0.300043	0.546	0.276	2.13e-207	0	RGS10
4.91e-211	0.26917	0.386	0.161	1.22e-206	0	STAT4
1.79e-210	0.27233	1	0.998	4.44e-206	0	RPL18A
4.27e-209	0.286934	0.51	0.253	1.06e-204	0	ICAM3
1.24e-208	0.305931	1	0.998	3.08e-204	0	RPS18
2.54e-208	0.342374	0.801	0.567	6.29e-204	0	JAK1
4.53e-207	0.461117	0.427	0.201	1.12e-202	0	MALT1
3.81e-206	0.352602	0.779	0.548	9.45e-202	0	NDUFS5
1.6e-202	0.265452	0.437	0.202	3.97e-198	0	SPSB3
7.45e-202	0.355809	0.707	0.423	1.85e-197	0	ISG20
2.26e-200	0.279761	0.446	0.21	5.6e-196	0	NCK2
1.04e-199	0.329903	0.574	0.308	2.59e-195	0	FOSL2
5.46e-199	0.262595	0.372	0.156	1.35e-194	0	JMY
6.61e-199	0.304787	0.579	0.316	1.64e-194	0	SYAP1
1.73e-197	0.364185	0.962	0.931	4.29e-193	0	RPS26
1.82e-197	0.265504	0.409	0.181	4.5e-193	0	EVI2A
2.95e-195	0.257667	0.41	0.187	7.32e-191	0	SNRNP200
7.17e-195	0.404862	0.744	0.496	1.78e-190	0	TNFAIP3
7.38e-192	0.376632	0.539	0.292	1.83e-187	0	CYTOR
2.44e-191	0.314381	0.649	0.389	6.06e-187	0	HLA-F
1.51e-190	0.296996	0.722	0.449	3.74e-186	0	KMT2E
8.53e-188	0.28143	0.433	0.207	2.12e-183	0	SNHG12
1.94e-187	0.26771	0.45	0.216	4.81e-183	0	RALGAPA1
5.35e-187	0.308237	0.716	0.459	1.33e-182	0	GPBP1
7.05e-187	0.252517	0.243	0.082	1.75e-182	0	FRMD4B
1.34e-186	0.271836	0.628	0.352	3.32e-182	0	SOCS3
4.6e-186	0.747389	0.74	0.555	1.14e-181	0	CRIP1
1.02e-185	0.316057	0.452	0.225	2.53e-181	0	GBP2
3.55e-185	0.434498	0.729	0.525	8.81e-181	0	TGFB1
4.62e-185	0.296777	0.488	0.25	1.15e-180	0	RANBP2
1.35e-184	0.276026	0.457	0.221	3.35e-180	0	PIK3IP1
1.87e-183	0.304177	0.699	0.443	4.64e-179	0	ANP32B
5.68e-182	0.369116	0.588	0.344	1.41e-177	0	MRPS6
3.03e-181	0.255482	0.386	0.173	7.51e-177	0	EMB
5.7e-181	0.2985	0.755	0.549	1.41e-176	0	ATP1B3
1.61e-180	0.287664	0.698	0.439	3.99e-176	0	SF3B1
1.25e-179	0.265424	0.396	0.184	3.1e-175	0	ADSS
7.5e-179	0.278782	0.528	0.285	1.86e-174	0	CYLD
2.53e-178	0.304105	0.463	0.236	6.29e-174	0	NFKB2
2.68e-178	0.283791	0.672	0.404	6.65e-174	0	CIB1
3.6e-178	0.280545	1	0.998	8.92e-174	0	RPS27
2.36e-177	0.297869	0.53	0.293	5.86e-173	0	HNRNPUL1
3e-177	0.264711	0.347	0.149	7.44e-173	0	SC5D
6.26e-176	0.259094	0.488	0.252	1.55e-171	0	PSIP1
1.48e-175	0.420672	0.833	0.651	3.67e-171	0	CXCR4
2.73e-175	0.282311	0.479	0.244	6.76e-171	0	RILPL2
3.37e-175	0.251747	0.531	0.285	8.35e-171	0	FNBP4
1.16e-174	0.286345	0.48	0.25	2.87e-170	0	AAK1
1.49e-174	0.33647	0.768	0.54	3.68e-170	0	LINC-PINT
6.02e-173	0.298926	0.993	0.944	1.49e-168	0	RPS10
2.08e-172	0.260192	0.592	0.343	5.16e-168	0	CIAO2B
2.6e-172	0.277557	0.471	0.24	6.46e-168	0	CCND2
3.81e-172	0.256589	0.477	0.247	9.46e-168	0	MRPL57
7.26e-171	0.285751	0.57	0.324	1.8e-166	0	TPR
1.07e-170	0.27389	0.333	0.145	2.65e-166	0	YIPF5
1.16e-168	0.307886	0.662	0.408	2.88e-164	0	YPEL5
9.23e-167	0.25121	0.416	0.205	2.29e-162	0	KAT6A
1.18e-166	0.276403	0.697	0.452	2.94e-162	0	UBXN1
3.17e-166	0.300894	0.648	0.391	7.87e-162	0	BIRC3
2.25e-163	0.261557	0.911	0.799	5.58e-159	0	SUB1
3.12e-162	0.250294	0.377	0.177	7.74e-158	0	SETD2
7.76e-162	0.375374	0.878	0.795	1.92e-157	0	ZFP36
6.15e-160	0.285571	0.517	0.28	1.53e-155	0	TSPYL2
1.46e-159	0.253072	0.97	0.934	3.63e-155	0	RPL36AL
3.86e-159	0.256835	1	0.999	9.56e-155	0	RPS12
5.15e-159	0.288712	0.789	0.585	1.28e-154	0	PRRC2C
7.67e-159	0.286395	0.637	0.385	1.9e-154	0	ETS1
3.02e-158	0.440901	0.901	0.831	7.49e-154	0	ZFP36L2
1.65e-156	0.517791	0.211	0.073	4.08e-152	0	NMB
3.75e-153	0.252405	0.482	0.26	9.3e-149	0	OPTN
8.6e-151	0.269331	0.882	0.744	2.13e-146	0	LDHA
2.36e-150	0.251829	0.75	0.507	5.86e-146	0	SNU13
9.31e-149	0.392321	0.355	0.172	2.31e-144	0	PMAIP1
1.07e-148	0.370125	0.826	0.655	2.65e-144	0	S100A4
5.77e-148	0.278897	0.535	0.309	1.43e-143	0	TTC3
8.01e-146	0.300529	0.539	0.312	1.99e-141	0	TYMP
1.44e-140	0.279069	0.505	0.289	3.56e-136	0	RNF19A
9.64e-138	0.253072	0.662	0.432	2.39e-133	0	SRRM1
1.43e-137	0.251459	0.99	0.966	3.56e-133	0	RPSA
1.57e-137	0.289106	0.536	0.32	3.9e-133	0	RNASET2
5.35e-136	0.259119	0.685	0.453	1.33e-131	0	RSRP1
3.92e-134	0.294188	0.541	0.316	9.73e-130	0	PLAAT4
5.75e-134	0.331321	0.603	0.387	1.43e-129	0	FOXP1
5.26e-131	0.278265	0.549	0.334	1.31e-126	0	PRNP
9.66e-130	0.264987	0.603	0.389	2.4e-125	0	SCAF11
1.35e-127	0.261282	0.553	0.339	3.36e-123	0	IDI1
1.74e-125	0.262791	0.616	0.41	4.32e-121	0	ISCU
2.24e-125	0.261633	0.806	0.637	5.55e-121	0	SRRM2
1.22e-104	0.270609	0.323	0.171	3.03e-100	0	SAMHD1
7.02e-94	0.327404	0.419	0.261	1.74e-89	0	RBPJ
8.77e-81	0.257351	0.51	0.348	2.17e-76	0	SNHG16
1.74e-76	0.283056	0.808	0.705	4.31e-72	0	TSC22D3
0	1.63837	0.925	0.068	0	1	MS4A1
0	1.52426	0.89	0.095	0	1	CD79A
0	1.23912	0.947	0.395	0	1	CD37
0	1.21287	0.999	0.789	0	1	CD74
0	1.20684	0.998	0.665	0	1	HLA-DRA
0	1.12692	0.63	0.173	0	1	CD83
0	1.11417	0.794	0.044	0	1	BANK1
0	1.02542	0.913	0.257	0	1	HLA-DQA1
0	1.01924	0.916	0.285	0	1	HLA-DQB1
0	0.97899	0.85	0.331	0	1	CD52
0	0.896385	0.973	0.573	0	1	HLA-DPB1
0	0.876008	0.678	0.061	0	1	TNFRSF13C
0	0.875089	0.977	0.633	0	1	HLA-DRB1
0	0.803045	0.893	0.477	0	1	LAPTM5
0	0.788773	0.97	0.557	0	1	HLA-DPA1
0	0.778837	0.762	0.279	0	1	LTB
0	0.769408	0.672	0.123	0	1	MEF2C
0	0.730112	0.838	0.349	0	1	CORO1A
0	0.718858	0.53	0.03	0	1	BCL11A
0	0.705427	0.562	0.125	0	1	SMIM14
0	0.70107	0.561	0.057	0	1	CD79B
0	0.682172	0.55	0.078	0	1	POU2F2
0	0.681719	0.521	0.102	0	1	IGHM
0	0.671655	0.536	0.072	0	1	RALGPS2
0	0.664407	0.77	0.245	0	1	HLA-DMA
0	0.638491	0.777	0.299	0	1	LIMD2
0	0.638479	0.495	0.025	0	1	LINC00926
0	0.63271	0.534	0.067	0	1	ADAM28
0	0.62289	0.478	0.033	0	1	SPIB
0	0.598486	0.524	0.12	0	1	NCF1
0	0.591034	0.547	0.084	0	1	IRF8
0	0.589062	1	0.997	0	1	RPL39
0	0.56316	0.409	0.018	0	1	VPREB3
0	0.562353	0.442	0.032	0	1	HVCN1
0	0.555229	0.431	0.018	0	1	LINC02397
0	0.531685	0.388	0.031	0	1	TNFRSF13B
0	0.524739	1	0.998	0	1	RPL18A
0	0.523863	0.426	0.04	0	1	44256
0	0.519997	1	0.998	0	1	RPS8
0	0.517773	0.471	0.09	0	1	PTPN6
0	0.517164	0.993	0.968	0	1	EEF1B2
0	0.511628	0.997	0.944	0	1	RPS10
0	0.510335	0.525	0.129	0	1	RCSD1
0	0.507954	0.999	0.988	0	1	RPS5
0	0.506387	1	0.998	0	1	RPS27
0	0.503716	0.528	0.096	0	1	HLA-DMB
0	0.502047	0.52	0.156	0	1	SYNGR2
0	0.495926	0.556	0.212	0	1	POLD4
0	0.495673	0.443	0.048	0	1	LY86
0	0.493459	0.915	0.717	0	1	ARPC3
0	0.492091	0.998	0.965	0	1	RPSA
0	0.490905	0.654	0.293	0	1	RAC2
0	0.478978	0.956	0.793	0	1	CYBA
0	0.474108	1	0.998	0	1	RPS23
0	0.457006	0.381	0.095	0	1	LY9
0	0.455032	0.244	0.01	0	1	IGHD
0	0.452829	0.695	0.318	0	1	CD48
0	0.448747	1	0.998	0	1	RPS3A
0	0.445714	0.47	0.125	0	1	FCMR
0	0.44498	0.352	0.07	0	1	PHACTR1
0	0.444051	0.349	0.018	0	1	CD22
0	0.443086	0.399	0.028	0	1	CD19
0	0.438178	0.453	0.117	0	1	ORAI2
0	0.434748	0.54	0.179	0	1	SNX2
0	0.430217	0.456	0.115	0	1	RIPOR2
0	0.422388	0.446	0.098	0	1	LYN
0	0.419661	1	0.998	0	1	RPL30
0	0.41515	1	0.998	0	1	RPL32
0	0.414305	0.999	0.996	0	1	RPS13
0	0.408045	0.41	0.091	0	1	SEL1L3
0	0.398049	0.36	0.026	0	1	BLK
0	0.394812	0.162	0.01	0	1	TCL1A
0	0.394648	0.546	0.221	0	1	TMEM243
0	0.393394	0.392	0.09	0	1	STX7
0	0.392198	0.446	0.132	0	1	PRKCB
0	0.391951	1	0.994	0	1	RPS25
0	0.390677	0.595	0.258	0	1	GPSM3
0	0.389908	0.508	0.148	0	1	SWAP70
0	0.38724	0.999	0.99	0	1	RPS21
0	0.386834	0.473	0.165	0	1	SP110
0	0.382283	0.375	0.061	0	1	GNG7
0	0.379524	1	0.999	0	1	RPL11
0	0.377639	1	0.996	0	1	FAU
0	0.375182	0.4	0.088	0	1	RGS19
0	0.369923	0.411	0.104	0	1	RASGRP2
0	0.369861	1	0.997	0	1	RPL18
0	0.366484	0.415	0.11	0	1	CD40
0	0.362658	0.336	0.033	0	1	LYL1
0	0.362618	0.312	0.014	0	1	PAX5
0	0.360408	0.37	0.052	0	1	LAT2
0	0.354146	1	0.992	0	1	RPL9
0	0.352839	0.334	0.038	0	1	ARHGAP24
0	0.349503	1	0.999	0	1	RPS27A
0	0.347128	0.391	0.103	0	1	SP140
0	0.344844	0.411	0.142	0	1	NCOA3
0	0.341285	0.354	0.07	0	1	ST6GAL1
0	0.336936	0.298	0.044	0	1	EAF2
0	0.333807	1	0.998	0	1	RPL34
0	0.332241	0.293	0.019	0	1	FCRLA
0	0.330469	0.356	0.099	0	1	CD24
0	0.329802	0.278	0.011	0	1	TLR10
0	0.327993	1	1	0	1	RPL13
0	0.327811	0.312	0.056	0	1	AIM2
0	0.327399	0.378	0.106	0	1	INPP5D
0	0.326003	0.22	0.009	0	1	FCER2
0	0.323484	0.321	0.03	0	1	BTK
0	0.31926	0.271	0.021	0	1	GAPT
0	0.317477	0.191	0.028	0	1	CD70
0	0.316275	0.273	0.024	0	1	RUBCNL
0	0.314311	0.286	0.042	0	1	P2RX5
0	0.313227	0.349	0.088	0	1	TMEM154
0	0.313046	0.647	0.243	0	1	BASP1
0	0.31198	1	1	0	1	RPL41
0	0.308554	0.196	0.008	0	1	LINC01781
0	0.305383	0.22	0.014	0	1	LINC01857
0	0.300767	0.255	0.024	0	1	SCIMP
0	0.300311	0.217	0.012	0	1	FCRL2
0	0.298401	0.28	0.023	0	1	BLNK
0	0.298378	0.29	0.042	0	1	CIITA
0	0.294361	0.351	0.093	0	1	CXXC5
0	0.290736	0.294	0.045	0	1	BCAS4
0	0.289069	0.262	0.037	0	1	CLECL1
0	0.288537	0.297	0.058	0	1	AFF3
0	0.2873	0.319	0.072	0	1	EBF1
0	0.28579	0.221	0.031	0	1	CD72
0	0.279432	0.357	0.107	0	1	IL16
0	0.273865	0.289	0.056	0	1	STRBP
0	0.264035	0.268	0.036	0	1	POU2AF1
0	0.257881	0.28	0.071	0	1	TMEM156
0	0.253651	0.292	0.075	0	1	ATP2A3
0	0.251438	0.216	0.02	0	1	CPNE5
9.55e-305	0.267911	0.315	0.092	2.37e-300	1	ANKRD13A
1.25e-304	0.359882	0.435	0.161	3.1e-300	1	CCDC50
1.14e-303	0.461822	0.671	0.349	2.84e-299	1	CD53
1.3e-303	0.335817	1	0.999	3.23e-299	1	RPL28
3.18e-302	0.353708	0.493	0.199	7.88e-298	1	ATM
2.14e-301	0.293553	0.391	0.133	5.31e-297	1	GGA2
1.46e-300	0.329068	1	0.998	3.63e-296	1	RPS15
1.09e-298	0.330269	1	0.999	2.69e-294	1	EEF1A1
4.39e-292	0.311764	0.371	0.125	1.09e-287	1	CD82
3.33e-291	0.32376	1	0.995	8.27e-287	1	RPL29
7.19e-291	0.334742	1	0.998	1.78e-286	1	RPS15A
1.92e-288	0.321606	1	0.998	4.76e-284	1	RPS28
2.6e-288	0.332598	0.51	0.203	6.45e-284	1	TCF4
1.15e-284	0.399543	1	0.998	2.85e-280	1	RPS18
3.52e-283	0.314203	0.406	0.149	8.73e-279	1	TRIM38
1.96e-280	0.309058	0.418	0.157	4.87e-276	1	ANKRD44
3.41e-279	0.392694	0.632	0.331	8.45e-275	1	EIF2S3
8.78e-278	0.27351	0.365	0.124	2.18e-273	1	SIPA1
6.05e-276	0.292177	0.421	0.161	1.5e-271	1	CNPY3
3.65e-273	0.365053	0.999	0.991	9.06e-269	1	RPLP2
1.02e-271	0.306731	0.416	0.158	2.53e-267	1	CSK
5.15e-271	0.321055	0.423	0.154	1.28e-266	1	SELL
1.9e-267	0.270881	0.387	0.14	4.7e-263	1	LYSMD2
3.18e-266	0.264346	0.29	0.086	7.88e-262	1	ACP5
1.16e-265	0.387042	0.602	0.314	2.88e-261	1	LSM7
1.34e-264	0.36572	1	0.991	3.32e-260	1	RPL21
2.67e-263	0.278431	0.389	0.144	6.62e-259	1	NT5C
2.79e-257	0.636574	0.699	0.435	6.92e-253	1	TXNIP
2.5e-256	0.267491	0.371	0.132	6.21e-252	1	TBC1D10C
7.7e-256	0.298551	1	0.998	1.91e-251	1	RPL8
4.16e-255	0.262151	0.332	0.113	1.03e-250	1	DRAM2
5.93e-255	0.503794	0.473	0.196	1.47e-250	1	CCR7
1.72e-254	0.310001	1	0.998	4.26e-250	1	RPL19
1.31e-250	0.311247	0.997	0.994	3.25e-246	1	RPL36
3.47e-249	0.300495	0.999	0.995	8.61e-245	1	RPL12
1.2e-248	0.298538	1	0.997	2.98e-244	1	RPL26
6.79e-246	0.259424	0.342	0.121	1.68e-241	1	WASHC4
2.88e-245	0.262525	0.355	0.125	7.14e-241	1	DAPP1
1.06e-241	0.272424	0.267	0.081	2.64e-237	1	PIKFYVE
2.37e-236	0.288548	0.399	0.161	5.87e-232	1	MBD4
4.14e-234	0.336128	0.613	0.322	1.03e-229	1	PSMB9
3.44e-231	0.302754	0.996	0.978	8.52e-227	1	RPL22
3.88e-231	0.292142	1	0.996	9.62e-227	1	RPS7
7.51e-231	0.315171	0.336	0.125	1.86e-226	1	C7orf50
8.23e-230	0.295844	1	0.992	2.04e-225	1	RPS6
2.71e-226	0.407021	0.324	0.116	6.71e-222	1	HLA-DQA2
1.16e-222	0.297262	0.486	0.217	2.88e-218	1	UCP2
2.31e-220	0.320263	0.572	0.298	5.73e-216	1	SP100
1.64e-219	0.334306	0.591	0.32	4.06e-215	1	CD47
1.06e-217	0.303619	0.356	0.14	2.63e-213	1	CHPT1
1.6e-217	0.272831	1	0.995	3.96e-213	1	RPL5
4.53e-212	0.284087	0.999	0.995	1.12e-207	1	RPL6
4.16e-208	0.300099	0.504	0.241	1.03e-203	1	EVI2B
2.8e-204	0.286398	1	0.994	6.95e-200	1	RPL37
5.11e-203	0.250636	0.381	0.159	1.27e-198	1	DBNL
2.81e-202	0.28931	0.422	0.189	6.96e-198	1	MDM4
1.07e-201	0.321566	0.999	0.989	2.64e-197	1	RPL23A
5e-196	0.319119	0.538	0.283	1.24e-191	1	GRB2
2.8e-191	0.297622	0.462	0.225	6.95e-187	1	PRDM2
4.73e-191	0.262912	0.412	0.185	1.17e-186	1	ANXA6
1.04e-188	0.334844	0.629	0.341	2.58e-184	1	KLF2
1.31e-187	0.343326	0.642	0.382	3.24e-183	1	STK17A
2.1e-187	0.293268	0.533	0.283	5.22e-183	1	SYPL1
4.64e-187	0.252423	1	1	1.15e-182	1	RPL10
2.55e-184	0.266528	0.997	0.981	6.32e-180	1	RPL10A
7.4e-184	0.25111	0.999	0.996	1.83e-179	1	RPL35A
3.41e-182	0.418235	0.276	0.103	8.46e-178	1	NFKBID
1.01e-180	0.255655	0.355	0.149	2.5e-176	1	BCL2
2.1e-179	0.336127	0.983	0.952	5.2e-175	1	RPL27
6.28e-179	0.259288	1	0.999	1.56e-174	1	RPS12
8.05e-178	0.281098	0.52	0.277	2e-173	1	MYCBP2
1.08e-177	0.299203	0.53	0.285	2.68e-173	1	TNRC6B
7.71e-174	0.307669	0.988	0.948	1.91e-169	1	RPS11
8.37e-174	0.275382	0.561	0.313	2.08e-169	1	MOB1A
2.34e-173	0.261405	0.993	0.968	5.8e-169	1	UBA52
4.3e-173	0.262476	1	0.998	1.07e-168	1	RPS19
4.27e-172	0.301742	0.588	0.344	1.06e-167	1	SELENOH
3.34e-170	0.466435	0.983	0.967	8.27e-166	1	ACTB
7.42e-169	0.307513	0.548	0.307	1.84e-164	1	CMTM6
2.26e-168	0.288489	0.509	0.274	5.61e-164	1	CHCHD10
3.11e-168	0.261342	1	0.997	7.72e-164	1	RPS14
6.55e-167	0.421233	0.619	0.371	1.62e-162	1	REL
3.17e-166	0.256593	0.999	0.993	7.87e-162	1	RPL17
6.07e-165	0.257492	0.999	0.986	1.5e-160	1	RACK1
1.2e-163	0.265279	0.399	0.187	2.98e-159	1	PARP14
2.12e-163	0.300724	0.469	0.244	5.27e-159	1	MAP4K4
2.5e-163	0.25713	0.306	0.126	6.2e-159	1	NIN
5.79e-163	0.272242	0.993	0.969	1.44e-158	1	RPL36A
8.89e-163	0.283001	0.975	0.948	2.2e-158	1	EEF1G
1.04e-161	0.319218	0.766	0.523	2.58e-157	1	STK4
1.11e-161	0.262019	0.382	0.174	2.74e-157	1	SESN3
4.26e-156	0.310292	0.747	0.529	1.06e-151	1	HMGN1
8.04e-155	0.26309	0.849	0.65	1.99e-150	1	CXCR4
9.05e-154	0.306367	0.736	0.52	2.24e-149	1	PNISR
5.56e-153	0.273296	0.624	0.387	1.38e-148	1	SMDT1
8.11e-153	0.316775	0.939	0.879	2.01e-148	1	HMGB1
2.97e-151	0.277711	0.528	0.302	7.36e-147	1	BOD1L1
6.75e-151	0.258486	1	0.997	1.67e-146	1	RPS3
8.37e-150	0.263053	0.447	0.235	2.08e-145	1	ITSN2
1.05e-149	0.294996	0.998	0.976	2.59e-145	1	RPS29
1.09e-149	0.260432	0.484	0.262	2.7e-145	1	ARID1B
4.04e-147	0.276639	0.725	0.495	1e-142	1	SF1
5.78e-147	0.261943	0.64	0.406	1.43e-142	1	ANAPC16
1.3e-146	0.293481	0.512	0.295	3.22e-142	1	MKNK2
5.96e-144	0.266985	0.46	0.244	1.48e-139	1	FMNL1
4.83e-143	0.252941	0.512	0.289	1.2e-138	1	YPEL3
1.86e-142	0.348408	0.765	0.6	4.62e-138	1	HERPUD1
2.83e-140	0.275101	0.498	0.288	7.02e-136	1	TCEA1
3.14e-140	0.258298	0.877	0.745	7.79e-136	1	MYL12A
1.9e-138	0.255556	0.513	0.287	4.72e-134	1	RESF1
1.77e-134	0.251274	0.967	0.927	4.38e-130	1	RPL4
2.21e-133	0.250257	0.409	0.212	5.49e-129	1	RBM38
8.27e-132	0.25926	0.522	0.313	2.05e-127	1	GDI2
1.99e-129	0.482162	0.77	0.646	4.93e-125	1	EZR
6.66e-127	0.254362	0.629	0.417	1.65e-122	1	SNX3
1.04e-117	0.314719	0.494	0.283	2.58e-113	1	ID3
9.39e-110	0.283933	0.54	0.343	2.33e-105	1	SKIL
9.63e-110	0.256023	0.902	0.819	2.39e-105	1	PFN1
5.98e-105	0.261541	0.603	0.405	1.48e-100	1	RPL22L1
4.57e-100	0.254908	0.574	0.375	1.13e-95	1	SMAP2
1.58e-96	0.450445	0.341	0.19	3.92e-92	1	AL627171.2
4.18e-87	0.449636	0.492	0.319	1.04e-82	1	CD69
1.86e-69	0.266728	0.59	0.416	4.61e-65	1	EMP3
6.15e-50	0.388309	0.406	0.312	1.53e-45	1	HLA-DRB5
1.03e-25	0.337215	0.159	0.099	2.55e-21	1	MIR155HG
0	1.35088	0.914	0.28	0	2	TRAC
0	1.25091	0.867	0.285	0	2	LTB
0	1.24486	0.93	0.412	0	2	IL32
0	1.13986	0.91	0.431	0	2	TXNIP
0	1.08665	0.59	0.221	0	2	TRBC1
0	0.925837	0.83	0.336	0	2	TRBC2
0	0.905327	0.546	0.183	0	2	AL627171.2
0	0.882695	0.851	0.279	0	2	CD3E
0	0.872733	0.996	0.967	0	2	ACTB
0	0.746458	0.867	0.573	0	2	LDHB
0	0.726593	0.816	0.28	0	2	CD3D
0	0.722245	0.83	0.281	0	2	CD2
0	0.700667	0.791	0.294	0	2	RAC2
0	0.694674	0.763	0.248	0	2	FYB1
0	0.682707	0.953	0.818	0	2	PFN1
0	0.668201	0.714	0.181	0	2	CD3G
0	0.648572	0.792	0.293	0	2	EVL
0	0.643303	0.818	0.344	0	2	CD52
0	0.640462	0.593	0.195	0	2	GIMAP7
0	0.63932	0.82	0.361	0	2	CORO1A
0	0.618199	0.654	0.259	0	2	IFITM1
0	0.610193	0.999	0.998	0	2	RPL39
0	0.596935	0.938	0.65	0	2	ARHGDIB
0	0.587606	0.584	0.105	0	2	TRAF3IP3
0	0.58627	0.827	0.456	0	2	FXYD5
0	0.581566	0.673	0.196	0	2	BCL11B
0	0.561217	0.928	0.746	0	2	MYL12A
0	0.551888	0.519	0.156	0	2	SELL
0	0.548637	0.955	0.645	0	2	PTPRC
0	0.541336	0.669	0.2	0	2	LCK
0	0.540261	0.594	0.182	0	2	LIME1
0	0.534968	0.687	0.277	0	2	IKZF1
0	0.528248	0.73	0.325	0	2	CD48
0	0.522695	0.545	0.146	0	2	TCF7
0	0.518333	0.999	0.998	0	2	RPS3A
0	0.50846	0.736	0.339	0	2	GMFG
0	0.505854	1	0.999	0	2	EEF1A1
0	0.503442	1	0.998	0	2	RPS27
0	0.503357	0.828	0.395	0	2	IL7R
0	0.50182	0.519	0.148	0	2	GIMAP4
0	0.493628	0.621	0.226	0	2	PCED1B-AS1
0	0.476418	0.517	0.117	0	2	LAT
0	0.474626	0.507	0.136	0	2	CD27
0	0.460554	0.62	0.235	0	2	ACAP1
0	0.448209	0.645	0.263	0	2	GPSM3
0	0.444006	0.368	0.055	0	2	CD40LG
0	0.438177	0.553	0.202	0	2	ATM
0	0.418214	0.383	0.054	0	2	LEF1
0	0.415589	0.542	0.192	0	2	SEPTIN1
0	0.40078	0.359	0.082	0	2	PRKCQ-AS1
0	0.381788	0.488	0.132	0	2	TBC1D10C
0	0.367639	0.309	0.039	0	2	LINC00861
0	0.350044	0.385	0.083	0	2	DGKA
0	0.335007	0.361	0.082	0	2	DENND2D
0	0.303879	0.332	0.061	0	2	SIT1
0	0.303224	0.371	0.091	0	2	JAK3
0	0.274602	0.274	0.046	0	2	MAL
2.42e-304	0.35034	0.466	0.146	6e-300	2	ITK
1.56e-302	0.499882	0.675	0.297	3.88e-298	2	IL2RG
2.21e-302	0.291467	0.342	0.085	5.47e-298	2	INPP4B
6.8e-302	0.435615	1	0.995	1.69e-297	2	RPL6
1.08e-301	0.276184	0.353	0.09	2.68e-297	2	ZAP70
6.22e-301	0.284779	0.335	0.082	1.54e-296	2	OXNAD1
4.04e-298	0.42447	1	0.998	1e-293	2	RPL30
2.41e-287	0.466448	0.697	0.313	5.98e-283	2	LIMD2
4.55e-287	0.340081	0.391	0.113	1.13e-282	2	SFXN1
1.42e-285	0.408042	0.574	0.221	3.52e-281	2	PIK3IP1
4.7e-283	0.425384	0.604	0.251	1.17e-278	2	ABRACL
9.28e-280	0.358979	0.421	0.13	2.3e-275	2	GIMAP5
2.43e-275	0.394248	0.509	0.182	6.03e-271	2	CKLF
1.28e-272	0.425881	1	0.997	3.17e-268	2	RPS13
5.62e-266	0.385384	1	0.987	1.39e-261	2	TMSB4X
5.89e-262	0.295365	0.418	0.131	1.46e-257	2	SKAP1
2.19e-261	0.474285	0.654	0.322	5.44e-257	2	GSTK1
1.96e-256	0.417853	0.432	0.15	4.85e-252	2	CORO1B
2.58e-255	0.509288	0.767	0.45	6.41e-251	2	TLE5
7.71e-255	0.402545	1	0.998	1.91e-250	2	RPL32
2.25e-254	0.293267	0.361	0.105	5.57e-250	2	GIMAP1
1.38e-253	0.285748	0.338	0.094	3.42e-249	2	IPCEF1
1.71e-251	0.351919	1	1	4.25e-247	2	B2M
4.66e-245	0.452331	0.724	0.378	1.16e-240	2	MBNL1
4.04e-244	0.3592	1	0.999	1e-239	2	RPL28
9.26e-243	0.380944	0.459	0.167	2.3e-238	2	C1orf56
1.69e-242	0.261071	0.322	0.089	4.18e-238	2	CD28
5.71e-239	0.377913	1	0.998	1.42e-234	2	RPL34
2.03e-238	0.444897	0.716	0.378	5.03e-234	2	ARL6IP5
1.78e-233	0.31504	0.507	0.191	4.42e-229	2	CD247
1.61e-229	0.38997	0.996	0.978	3.98e-225	2	RPL22
3.03e-229	0.297747	0.448	0.162	7.51e-225	2	CSK
6.49e-228	0.539353	0.661	0.314	1.61e-223	2	CD69
1.34e-227	0.363451	0.631	0.28	3.33e-223	2	HCST
5.65e-227	0.341468	0.999	0.998	1.4e-222	2	RPS28
2.5e-226	0.361527	0.999	0.998	6.2e-222	2	RPL18A
2.7e-223	0.438963	0.61	0.288	6.69e-219	2	RESF1
3.6e-221	0.387871	0.637	0.303	8.92e-217	2	SEPTIN6
2.31e-220	0.34718	1	0.998	5.74e-216	2	RPS15A
2.94e-219	0.32613	0.468	0.183	7.3e-215	2	MCUB
7.52e-219	0.372635	1	0.994	1.86e-214	2	RPL36
1.11e-216	0.413183	0.721	0.387	2.75e-212	2	ETS1
2.4e-216	0.374772	0.562	0.252	5.95e-212	2	AAK1
1.99e-215	0.353273	1	0.994	4.94e-211	2	RPS25
2.77e-211	0.258482	0.32	0.095	6.87e-207	2	TNFRSF25
5.3e-211	0.441233	0.756	0.449	1.31e-206	2	N4BP2L2
3.62e-210	0.399521	0.73	0.382	8.98e-206	2	STK17B
1.35e-208	0.407672	0.904	0.769	3.34e-204	2	COMMD6
2.66e-208	0.278958	0.797	0.415	6.61e-204	2	CD37
3.63e-207	0.333519	0.568	0.257	9.01e-203	2	ICAM3
3e-204	0.338814	0.703	0.337	7.43e-200	2	LEPROTL1
3.29e-202	0.28338	0.385	0.136	8.15e-198	2	RBL2
4.55e-199	0.314687	0.407	0.151	1.13e-194	2	BCL2
8.99e-198	0.308356	0.44	0.169	2.23e-193	2	SAMHD1
4.21e-197	0.320639	0.323	0.105	1.04e-192	2	PIM2
8.87e-196	0.284898	0.424	0.163	2.2e-191	2	CCND3
3.67e-193	0.382113	0.99	0.967	9.1e-189	2	RPSA
1.27e-192	0.265013	0.329	0.107	3.16e-188	2	GPRIN3
1.24e-191	0.259507	0.393	0.139	3.08e-187	2	TRAT1
1.1e-186	0.424062	0.744	0.463	2.73e-182	2	C12orf57
3.28e-181	0.335962	0.698	0.375	8.12e-177	2	CDC42SE2
5.41e-181	0.252796	0.335	0.114	1.34e-176	2	IL16
1.36e-180	0.296958	0.419	0.166	3.37e-176	2	EPB41
1.43e-180	0.370694	0.995	0.945	3.53e-176	2	RPS10
1.92e-179	0.306773	1	0.999	4.77e-175	2	RPS27A
1.92e-175	0.44403	0.603	0.301	4.75e-171	2	ITM2A
1.92e-171	0.281145	1	0.998	4.75e-167	2	RPS15
5.94e-170	0.338906	0.603	0.324	1.47e-165	2	CHURC1
2.53e-168	0.318912	0.568	0.282	6.27e-164	2	RGS10
3.08e-168	0.351964	0.687	0.409	7.65e-164	2	ANAPC16
3.36e-168	0.25763	0.367	0.138	8.34e-164	2	FCMR
4.04e-168	0.34254	0.572	0.288	1e-163	2	TNRC6B
6.15e-168	0.263634	0.387	0.151	1.53e-163	2	ARHGAP15
6.18e-168	0.336191	0.539	0.248	1.53e-163	2	ALOX5AP
8.84e-164	0.292223	1	1	2.19e-159	2	RPL13
1.62e-161	0.300297	0.668	0.356	4.02e-157	2	CD53
3.26e-153	0.298355	0.416	0.176	8.08e-149	2	SLFN5
3.88e-153	0.297151	0.468	0.218	9.61e-149	2	JPX
6.35e-153	0.321978	0.73	0.411	1.57e-148	2	CYTIP
8.68e-153	0.288843	0.511	0.249	2.15e-148	2	PPP1CA
5.85e-151	0.268162	1	0.999	1.45e-146	2	RPL11
6.17e-149	0.320401	0.604	0.329	1.53e-144	2	PSMB9
4.34e-147	0.304519	0.997	0.989	1.08e-142	2	RPS5
4.94e-147	0.28743	0.508	0.253	1.23e-142	2	GTF3A
2.82e-146	0.271648	0.425	0.19	7e-142	2	SH3KBP1
4.44e-146	0.31332	0.999	0.977	1.1e-141	2	RPS29
5.22e-144	0.304496	0.617	0.353	1.29e-139	2	VAMP2
1.03e-143	0.349757	0.916	0.802	2.56e-139	2	SH3BGRL3
1.81e-142	0.252076	0.449	0.205	4.49e-138	2	OCIAD2
5.58e-141	0.279216	0.422	0.189	1.38e-136	2	POLR2J3
1.14e-140	0.299119	0.91	0.823	2.82e-136	2	TMA7
1.84e-140	0.30235	0.384	0.169	4.57e-136	2	NOSIP
4.57e-140	0.27018	0.289	0.104	1.13e-135	2	GBP5
1.28e-138	0.319229	0.643	0.39	3.19e-134	2	APRT
1.36e-138	0.292074	0.614	0.349	3.37e-134	2	TMBIM4
8.43e-138	0.297772	1	0.994	2.09e-133	2	RPL37
1.95e-137	0.286819	0.592	0.32	4.85e-133	2	PLAAT4
2.72e-137	0.467046	0.389	0.167	6.74e-133	2	KLRB1
4.35e-137	0.302995	0.999	0.991	1.08e-132	2	RPL21
4.39e-137	0.430536	0.839	0.659	1.09e-132	2	S100A4
5.7e-137	0.265726	0.383	0.165	1.41e-132	2	ADD3
1.48e-136	0.259764	0.425	0.194	3.67e-132	2	MDM4
2.74e-136	0.276509	0.999	0.993	6.79e-132	2	RPL9
1.08e-135	0.265855	0.459	0.211	2.69e-131	2	SLA
9.29e-133	0.314929	1	0.999	2.3e-128	2	MALAT1
2.89e-132	0.286099	0.976	0.964	7.17e-128	2	EEF1D
2.45e-130	0.279803	0.525	0.27	6.07e-126	2	CELF2
2.7e-130	0.255351	0.505	0.254	6.7e-126	2	HCLS1
3.36e-129	0.262921	1	0.998	8.33e-125	2	RPS8
3.46e-129	0.297403	0.538	0.278	8.58e-125	2	RORA
2.25e-128	0.3003	0.586	0.34	5.57e-124	2	EIF2S3
3.15e-127	0.276846	0.992	0.978	7.81e-123	2	HLA-C
2.67e-126	0.267679	0.544	0.293	6.63e-122	2	YPEL3
1.52e-125	0.256928	0.999	0.996	3.76e-121	2	RPL35A
2.5e-125	0.314123	0.907	0.852	6.2e-121	2	HINT1
2.52e-125	0.251653	0.999	0.995	6.24e-121	2	RPL29
3.36e-125	0.296303	0.542	0.297	8.32e-121	2	NKTR
2.92e-124	0.279768	0.997	0.991	7.24e-120	2	RPS21
7.37e-124	0.270716	1	0.999	1.83e-119	2	RPS12
7.61e-123	0.298072	0.689	0.404	1.89e-118	2	PPP2R5C
7.99e-123	0.267425	0.507	0.27	1.98e-118	2	NDUFA3
1.89e-122	0.270705	0.55	0.302	4.7e-118	2	PRR13
2.36e-120	0.253892	0.167	0.046	5.84e-116	2	RTKN2
2.02e-119	0.274676	0.577	0.324	5e-115	2	ZC3HAV1
6e-118	0.302127	0.434	0.215	1.49e-113	2	FKBP5
8.03e-118	0.259444	0.457	0.233	1.99e-113	2	TMEM243
9.41e-118	0.259808	0.498	0.268	2.33e-113	2	ORMDL1
4.64e-117	0.268804	0.307	0.123	1.15e-112	2	TIGIT
1.38e-115	0.286343	0.6	0.362	3.41e-111	2	EIF3L
1.45e-115	0.307703	0.3	0.121	3.59e-111	2	CTLA4
1.2e-114	0.31142	0.694	0.466	2.96e-110	2	PSME1
3.72e-114	0.286419	0.546	0.308	9.23e-110	2	CDC42SE1
3.19e-111	0.27405	0.778	0.528	7.9e-107	2	STK4
1.3e-107	0.252425	0.991	0.955	3.23e-103	2	ACTG1
1.02e-104	0.258506	0.56	0.327	2.53e-100	2	CD47
1.17e-104	0.258062	0.442	0.225	2.89e-100	2	UCP2
1.29e-104	0.280848	0.633	0.405	3.2e-100	2	ACTR3
4.26e-101	0.26454	0.44	0.229	1.06e-96	2	CRYBG1
9.81e-101	0.257839	0.59	0.362	2.43e-96	2	PPP1R2
2.02e-98	0.278641	0.719	0.5	5.01e-94	2	SF1
6.98e-97	0.270389	0.73	0.535	1.73e-92	2	HMGN1
3.44e-96	0.260877	0.669	0.434	8.54e-92	2	SNHG5
6e-95	0.25103	0.578	0.34	1.49e-90	2	SYNE2
8.08e-95	0.268102	0.636	0.421	2e-90	2	NSA2
1.13e-94	0.284503	0.804	0.641	2.79e-90	2	HNRNPH1
6e-90	0.289629	0.844	0.706	1.49e-85	2	TSC22D3
1.41e-82	0.264902	0.606	0.393	3.5e-78	2	FOXP1
2.14e-82	0.263137	0.794	0.673	5.31e-78	2	EIF3E
3.69e-76	0.32522	0.482	0.295	9.15e-72	2	AC058791.1
1.45e-75	0.257002	0.433	0.252	3.61e-71	2	AC016831.5
2.55e-70	0.250082	0.712	0.547	6.34e-66	2	SNHG6
4.96e-64	0.477534	0.511	0.353	1.23e-59	2	KLF2
5.51e-42	0.259666	0.675	0.551	1.37e-37	2	LINC-PINT
0	1.10956	0.982	0.719	0	3	HSPA1A
0	1.04181	0.398	0.077	0	3	CH25H
0	0.955575	0.995	0.91	0	3	HSPA8
0	0.953779	0.994	0.931	0	3	RPS26
0	0.951771	0.83	0.284	0	3	CD2
0	0.93158	0.999	0.961	0	3	JUND
0	0.847808	0.998	0.968	0	3	HSP90AA1
0	0.845175	0.962	0.749	0	3	HSPE1
0	0.840283	0.984	0.835	0	3	SARAF
0	0.837265	0.723	0.204	0	3	BATF
0	0.819177	0.791	0.37	0	3	RGCC
0	0.784179	0.946	0.703	0	3	HSPD1
0	0.773191	0.909	0.454	0	3	FXYD5
0	0.759776	0.756	0.257	0	3	IFITM1
0	0.755309	0.997	0.945	0	3	RPS10
0	0.742672	0.69	0.263	0	3	UGP2
0	0.742658	0.893	0.451	0	3	HSPH1
0	0.696751	0.902	0.394	0	3	IL7R
0	0.683373	0.77	0.304	0	3	ARID5A
0	0.682144	0.996	0.808	0	3	SRGN
0	0.664426	1	0.999	0	3	RPS12
0	0.66243	1	0.995	0	3	MT-CO1
0	0.657852	0.571	0.155	0	3	SELL
0	0.645631	0.687	0.22	0	3	CRYBG1
0	0.633645	0.938	0.704	0	3	SOD1
0	0.622451	0.999	0.991	0	3	RPS21
0	0.620869	0.999	0.998	0	3	RPS15A
0	0.614485	1	0.998	0	3	RPL32
0	0.610115	1	0.999	0	3	RPL11
0	0.59773	0.738	0.283	0	3	CD7
0	0.596038	0.829	0.283	0	3	CD3E
0	0.595383	0.774	0.315	0	3	CACYBP
0	0.590719	1	0.998	0	3	RPL19
0	0.588012	1	0.998	0	3	RPL39
0	0.579338	0.823	0.333	0	3	LEPROTL1
0	0.572565	0.612	0.184	0	3	MTHFD2
0	0.562499	1	0.999	0	3	RPS4X
0	0.559797	0.999	0.998	0	3	RPS28
0	0.557526	1	0.999	0	3	RPL28
0	0.550308	0.813	0.394	0	3	FAM177A1
0	0.528087	0.999	0.998	0	3	RPL30
0	0.51944	0.999	0.995	0	3	RPL29
0	0.517289	1	0.998	0	3	RPL34
0	0.513369	1	1	0	3	RPL10
0	0.511162	1	0.997	0	3	RPS3
0	0.509177	0.551	0.14	0	3	ICOS
0	0.507908	1	0.996	0	3	MT-CO2
0	0.499168	0.999	0.998	0	3	RPS27
0	0.499108	0.555	0.141	0	3	DOK2
0	0.49606	0.999	0.996	0	3	RPS7
0	0.49577	0.984	0.963	0	3	EEF1D
0	0.495519	1	1	0	3	RPL13
0	0.492518	1	0.997	0	3	RPL18
0	0.492506	0.998	0.994	0	3	RPL37
0	0.491261	0.999	0.995	0	3	RPL6
0	0.491202	0.999	0.996	0	3	RPL35A
0	0.476581	0.999	0.994	0	3	RPL36
0	0.46672	1	0.998	0	3	RPS15
0	0.463749	0.999	0.999	0	3	RPS27A
0	0.454368	1	1	0	3	RPL41
0	0.451683	0.997	0.995	0	3	RPL5
0	0.451418	0.999	0.998	0	3	RPL18A
0	0.44555	1	0.998	0	3	RPL8
0	0.444169	0.999	0.994	0	3	RPL14
0	0.436044	0.774	0.294	0	3	SPOCK2
0	0.43571	0.999	0.996	0	3	FAU
0	0.429341	0.999	0.998	0	3	RPS3A
0	0.339614	0.378	0.094	0	3	IPCEF1
3.65e-301	0.463804	0.672	0.255	9.04e-297	3	FYB1
1.17e-297	0.364281	0.481	0.147	2.9e-293	3	ITK
3.53e-296	0.368343	0.43	0.124	8.75e-292	3	RHBDD2
2.37e-295	0.447531	1	1	5.89e-291	3	RPLP1
3.97e-295	0.468111	0.536	0.185	9.84e-291	3	RAPGEF6
1.2e-293	0.430696	1	0.998	2.98e-289	3	RPS14
4.64e-283	0.59372	0.979	0.906	1.15e-278	3	UBB
2.07e-282	0.512864	0.999	0.991	5.13e-278	3	MT-CYB
1.47e-281	0.40233	1	0.999	3.63e-277	3	EEF1A1
3.95e-278	0.434346	0.999	0.998	9.8e-274	3	RPS8
8.34e-277	0.41304	0.999	0.997	2.07e-272	3	RPS13
2.28e-275	0.555541	0.748	0.379	5.65e-271	3	NDUFV2
7.47e-275	0.563073	0.939	0.651	1.85e-270	3	ARHGDIB
4.52e-270	0.423957	0.674	0.28	1.12e-265	3	IKZF1
4.21e-269	0.436837	0.991	0.978	1.04e-264	3	RPL22
3.28e-266	0.39037	1	0.995	8.14e-262	3	RPL12
1.48e-265	0.997212	0.672	0.347	3.67e-261	3	KLF2
4.11e-264	0.432443	0.998	0.989	1.02e-259	3	RPS5
1.29e-263	0.542866	0.714	0.314	3.2e-259	3	CD69
2.42e-261	0.511246	0.994	0.945	6e-257	3	HSP90AB1
9.63e-261	0.377991	0.395	0.116	2.39e-256	3	TIFA
1.98e-260	0.432952	1	0.998	4.91e-256	3	RPS19
1.16e-259	0.362331	0.885	0.55	2.89e-255	3	DNAJB1
1.99e-259	0.40302	0.553	0.199	4.94e-255	3	GIMAP7
7.97e-256	0.353833	0.696	0.293	1.98e-251	3	GPR183
1.16e-254	0.280281	0.333	0.086	2.88e-250	3	BEX2
9.93e-251	0.411277	0.545	0.2	2.46e-246	3	CCR7
2.21e-248	0.491463	0.671	0.292	5.49e-244	3	SOCS1
2.81e-248	0.678336	0.938	0.795	6.97e-244	3	ZFP36
4.86e-245	0.255938	0.293	0.07	1.2e-240	3	CMTM8
1.69e-241	0.503892	0.714	0.359	4.2e-237	3	GYPC
1.18e-233	0.535906	0.936	0.703	2.93e-229	3	TSC22D3
1.89e-222	0.35446	0.372	0.116	4.7e-218	3	SFXN1
4.17e-219	0.323475	0.999	0.998	1.03e-214	3	RPS23
5.59e-218	0.304072	0.477	0.169	1.39e-213	3	SAMHD1
1.5e-217	0.349533	0.999	0.994	3.72e-213	3	RPS25
2.61e-217	0.290248	0.701	0.288	6.47e-213	3	CD3D
3.13e-217	0.364897	0.541	0.218	7.76e-213	3	MRPL18
5.88e-211	0.416344	0.665	0.321	1.46e-206	3	RNASET2
2.45e-210	0.343161	0.534	0.212	6.07e-206	3	FKBP5
4.88e-208	0.417897	0.797	0.41	1.21e-203	3	CYTIP
6.4e-208	0.331125	0.407	0.141	1.59e-203	3	FAS
7.32e-208	0.415263	0.999	0.99	1.82e-203	3	MT-CO3
5.16e-206	0.405328	0.645	0.305	1.28e-201	3	HMGB2
1.25e-205	0.449852	0.788	0.463	3.11e-201	3	C12orf57
3.67e-203	0.289107	0.681	0.296	9.1e-199	3	LTB
5.98e-203	0.387256	0.738	0.373	1.48e-198	3	SMAP2
1.05e-199	0.296278	0.395	0.133	2.61e-195	3	GIMAP5
1.19e-199	0.394766	0.991	0.967	2.94e-195	3	RPSA
7.41e-199	0.407911	0.622	0.29	1.84e-194	3	AC058791.1
1.57e-198	0.286213	0.794	0.37	3.89e-194	3	FYN
2.45e-198	0.314492	0.999	0.998	6.09e-194	3	RPL7A
9.87e-198	0.293981	0.351	0.112	2.45e-193	3	ICAM2
5.19e-197	0.338494	0.719	0.338	1.29e-192	3	CNOT6L
6.14e-197	0.574434	0.9	0.686	1.52e-192	3	KLF6
1.29e-195	0.432037	0.853	0.575	3.19e-191	3	LDHB
1.8e-195	0.487957	0.946	0.803	4.46e-191	3	DNAJA1
5.56e-195	0.262657	0.312	0.09	1.38e-190	3	PASK
2.61e-190	0.407168	0.792	0.461	6.48e-186	3	HIST1H4C
8.75e-186	0.314289	0.492	0.199	2.17e-181	3	FKBP11
1.52e-185	0.417492	0.742	0.417	3.78e-181	3	ELF1
7.37e-185	0.38365	0.584	0.275	1.83e-180	3	GTF2B
7.34e-183	0.406488	0.652	0.345	1.82e-178	3	NDFIP1
1.13e-181	0.309929	0.561	0.252	2.81e-177	3	AHSA1
5.4e-176	0.31424	0.426	0.162	1.34e-171	3	TMEM173
2.19e-175	0.327182	0.554	0.25	5.42e-171	3	NSMCE3
2.51e-174	0.445804	0.793	0.509	6.23e-170	3	PGK1
5.23e-174	0.329612	0.96	0.646	1.3e-169	3	PTPRC
1.45e-173	0.357009	0.99	0.969	3.6e-169	3	EEF1B2
4.24e-170	0.269402	0.432	0.165	1.05e-165	3	STAT4
6.02e-169	0.332709	0.764	0.402	1.49e-164	3	PPP2R5C
1.17e-167	0.328457	0.999	0.994	2.9e-163	3	MT-ND4
2.96e-167	0.259886	0.386	0.143	7.33e-163	3	SNHG9
1.22e-164	0.307762	0.456	0.185	3.03e-160	3	TAGAP
2.68e-162	0.311022	0.532	0.225	6.65e-158	3	TRBC1
1.2e-160	0.351684	0.433	0.166	2.98e-156	3	KLRB1
9.83e-158	0.320928	0.556	0.267	2.44e-153	3	SLBP
1.91e-157	0.387753	0.469	0.203	4.74e-153	3	CITED2
4.85e-154	0.257307	0.311	0.104	1.2e-149	3	GBP5
2.27e-153	0.423686	0.979	0.904	5.63e-149	3	JUNB
2.1e-151	0.285908	0.569	0.28	5.2e-147	3	BCAS2
2.12e-151	0.296513	0.424	0.179	5.26e-147	3	RSBN1
1.7e-149	0.259951	0.469	0.205	4.21e-145	3	HSPA4
1.31e-148	0.252344	0.352	0.131	3.24e-144	3	CMTM7
1.42e-148	0.351722	0.754	0.43	3.51e-144	3	ISG20
9.7e-147	0.264034	0.434	0.181	2.4e-142	3	MGAT4A
9.61e-145	0.392094	0.642	0.351	2.38e-140	3	SERPINB1
2.74e-144	0.318793	0.664	0.358	6.81e-140	3	TUBA1A
1.92e-143	0.309938	0.342	0.124	4.77e-139	3	TNFRSF4
9.47e-143	0.316083	0.563	0.286	2.35e-138	3	NOP58
2.15e-142	0.304862	0.582	0.284	5.34e-138	3	RHOH
1.16e-141	0.326043	0.587	0.309	2.87e-137	3	NUDC
1.8e-141	0.283329	0.334	0.12	4.45e-137	3	CTLA4
2.66e-141	0.301231	0.39	0.156	6.6e-137	3	GIMAP4
1.09e-140	0.28668	0.731	0.386	2.71e-136	3	SAMSN1
2.86e-137	0.587947	0.814	0.65	7.1e-133	3	FOS
1.39e-136	0.284767	0.981	0.95	3.45e-132	3	PFDN5
2.24e-136	0.432273	0.932	0.832	5.55e-132	3	ZFP36L2
3.27e-136	1.02178	0.769	0.662	8.11e-132	3	ANXA1
1.83e-134	0.326594	0.435	0.195	4.54e-130	3	TOB1
2.7e-134	0.271572	0.436	0.189	6.7e-130	3	PTGER4
3.14e-134	0.276491	0.981	0.934	7.78e-130	3	RPL36AL
7.25e-132	0.308431	0.986	0.969	1.8e-127	3	RPL36A
4.8e-131	0.343254	0.844	0.614	1.19e-126	3	DNAJB6
7.09e-131	0.280431	0.522	0.258	1.76e-126	3	UBALD2
8.87e-131	0.359596	0.697	0.413	2.2e-126	3	IRF1
1.3e-130	0.307723	0.729	0.415	3.21e-126	3	PDCD4
3.9e-130	0.290547	0.328	0.123	9.68e-126	3	TIGIT
3.39e-129	0.257169	0.492	0.235	8.41e-125	3	STIP1
6.47e-129	0.356643	0.857	0.682	1.6e-124	3	CYCS
3.46e-128	0.27661	0.556	0.284	8.59e-124	3	CCNH
5.04e-128	0.335628	0.701	0.414	1.25e-123	3	YPEL5
8.58e-127	0.306983	0.434	0.194	2.13e-122	3	MAF
7.74e-126	0.330552	0.808	0.546	1.92e-121	3	LINC-PINT
6.12e-122	0.292783	0.549	0.278	1.52e-117	3	RORA
3.05e-119	0.260151	0.641	0.363	7.55e-115	3	CCT4
2.24e-118	0.283059	0.314	0.123	5.57e-114	3	CCR6
3.51e-118	0.290532	0.599	0.324	8.7e-114	3	ZC3HAV1
1.12e-113	0.258683	0.994	0.987	2.77e-109	3	RACK1
1.35e-112	0.284556	0.967	0.928	3.34e-108	3	RPL4
6.18e-112	0.30006	0.762	0.5	1.53e-107	3	SF1
3.33e-110	0.271689	0.701	0.437	8.27e-106	3	SNRPD2
3.54e-109	0.31101	0.49	0.26	8.77e-105	3	NANS
6.27e-109	0.274576	0.999	0.958	1.55e-104	3	BTG1
7.15e-109	0.297043	0.635	0.36	1.77e-104	3	UBE2S
6.83e-106	0.262754	0.753	0.473	1.69e-101	3	STAT3
1.39e-104	0.290266	0.816	0.602	3.45e-100	3	UBE2B
3.86e-104	0.263474	0.816	0.575	9.56e-100	3	RBM8A
3.92e-103	0.259866	0.743	0.473	9.73e-99	3	PPP1CB
2.01e-102	0.367495	0.308	0.129	4.98e-98	3	GPR171
8.64e-99	0.292627	0.969	0.914	2.14e-94	3	CALM1
1.79e-98	0.259723	0.579	0.324	4.43e-94	3	SYAP1
3.15e-97	0.254194	0.595	0.348	7.81e-93	3	G3BP2
1.08e-84	0.329839	0.741	0.535	2.67e-80	3	DDIT4
5.24e-83	0.257437	0.629	0.39	1.3e-78	3	STK17A
5.52e-66	0.250868	0.857	0.782	1.37e-61	3	YWHAB
0	1.08973	0.725	0.324	0	4	TAGLN
0	0.515057	0.978	0.51	0	4	C11orf96
0	0.439827	0.995	0.614	0	4	IER3
2.43e-215	0.754917	0.303	0.087	6.03e-211	4	ACTG2
8.41e-212	0.490833	0.935	0.543	2.09e-207	4	LGALS1
5.23e-157	0.814767	0.493	0.26	1.3e-152	4	TPM2
4.25e-153	0.708701	0.255	0.081	1.05e-148	4	DES
1.82e-146	0.795079	0.456	0.236	4.51e-142	4	TPM1
2.85e-144	0.328669	0.837	0.505	7.07e-140	4	CEBPB
7.09e-144	0.281801	0.978	0.71	1.76e-139	4	TXN
9.99e-142	0.64452	0.408	0.192	2.48e-137	4	ACTA2
4.04e-136	0.334242	0.456	0.217	1e-131	4	COL1A2
2.32e-124	0.525672	0.739	0.482	5.75e-120	4	DSTN
3.47e-123	0.359943	0.471	0.245	8.61e-119	4	GEM
3.75e-95	0.32703	0.396	0.198	9.31e-91	4	MFAP4
2.14e-87	0.288882	0.833	0.551	5.3e-83	4	ANXA5
5.5e-87	0.314925	0.875	0.582	1.36e-82	4	TPM4
8.62e-85	0.387257	0.179	0.062	2.14e-80	4	CNN1
4.17e-71	0.302512	0.987	0.779	1.03e-66	4	S100A10
9.17e-70	0.484169	0.49	0.355	2.27e-65	4	PHLDA1
4.47e-62	0.387109	0.251	0.125	1.11e-57	4	CRYAB
1.62e-54	0.494538	0.327	0.202	4.01e-50	4	MYL9
2.86e-48	0.391309	0.258	0.144	7.09e-44	4	MYH11
1.12e-41	0.325375	0.999	0.943	2.77e-37	4	MYL6
1.45e-41	0.314312	0.371	0.244	3.6e-37	4	CALD1
3.89e-32	0.47069	0.281	0.199	9.65e-28	4	CSRP1
5.53e-23	0.265903	0.221	0.149	1.37e-18	4	ERRFI1
1.32e-22	0.289829	0.177	0.11	3.27e-18	4	MYLK
4.95e-19	0.282168	0.203	0.139	1.23e-14	4	PALLD
2.44e-05	0.261991	0.301	0.299	0.606154	4	PTMS
0	2.71802	0.969	0.277	0	5	TM4SF1
0	2.64574	0.583	0.07	0	5	SELE
0	2.32824	0.651	0.052	0	5	ACKR1
0	2.29223	0.722	0.058	0	5	CCL14
0	2.2011	0.977	0.217	0	5	IFI27
0	2.1145	0.509	0.071	0	5	CSF3
0	2.08989	0.977	0.243	0	5	SPARCL1
0	1.82842	0.807	0.064	0	5	ADAMTS9
0	1.80405	0.912	0.2	0	5	EMP1
0	1.66352	0.861	0.038	0	5	AQP1
0	1.63654	0.84	0.025	0	5	PLVAP
0	1.62438	0.882	0.063	0	5	CD93
0	1.61249	0.583	0.179	0	5	HMOX1
0	1.60179	0.604	0.042	0	5	C2CD4B
0	1.58074	0.897	0.283	0	5	TSC22D1
0	1.55935	0.968	0.377	0	5	CD59
0	1.55876	0.801	0.018	0	5	VWF
0	1.54162	0.695	0.032	0	5	CLDN5
0	1.53934	0.65	0.055	0	5	ANGPT2
0	1.53429	0.737	0.198	0	5	CLU
0	1.51798	0.804	0.218	0	5	NCOA7
0	1.42852	0.823	0.032	0	5	FLT1
0	1.39311	0.963	0.44	0	5	IGFBP7
0	1.38038	0.52	0.12	0	5	SERPINE1
0	1.3796	0.803	0.043	0	5	PCAT19
0	1.35374	0.773	0.152	0	5	PLPP3
0	1.35314	0.582	0.133	0	5	CYP1B1
0	1.3497	0.905	0.196	0	5	IGFBP4
0	1.34807	0.922	0.194	0	5	TCF4
0	1.33496	0.982	0.353	0	5	IFITM3
0	1.32763	0.884	0.246	0	5	PDLIM1
0	1.32589	0.775	0.081	0	5	THBD
0	1.3157	0.898	0.128	0	5	GNG11
0	1.26914	0.894	0.09	0	5	NPDC1
0	1.26393	0.856	0.279	0	5	NDRG1
0	1.26134	0.847	0.051	0	5	PECAM1
0	1.26119	0.867	0.019	0	5	EMCN
0	1.25747	0.86	0.02	0	5	ADGRL4
0	1.25678	0.874	0.354	0	5	ATP1A1
0	1.24975	0.833	0.134	0	5	PALM2-AKAP2
0	1.24831	0.787	0.037	0	5	RAMP2
0	1.24673	0.801	0.025	0	5	CALCRL
0	1.23263	0.804	0.215	0	5	PNP
0	1.23136	0.738	0.087	0	5	GJA1
0	1.18925	0.84	0.171	0	5	CAV1
0	1.17747	0.647	0.114	0	5	SPRY1
0	1.17736	0.73	0.193	0	5	UPP1
0	1.1757	0.418	0.074	0	5	VCAM1
0	1.17105	0.777	0.061	0	5	SASH1
0	1.1611	0.682	0.109	0	5	RCAN1
0	1.16086	0.693	0.149	0	5	ICAM1
0	1.13075	0.906	0.271	0	5	ETS2
0	1.12746	0.769	0.132	0	5	NNMT
0	1.12106	0.88	0.137	0	5	EPAS1
0	1.10482	0.45	0.1	0	5	STC1
0	1.08676	0.749	0.152	0	5	RDX
0	1.08598	0.697	0.021	0	5	ZNF385D
0	1.06133	0.852	0.07	0	5	BCAM
0	1.05502	0.961	0.494	0	5	YBX3
0	1.03165	0.874	0.368	0	5	FKBP1A
0	1.03063	0.672	0.088	0	5	COL4A1
0	1.01171	0.758	0.092	0	5	WWTR1
0	1.00706	0.698	0.055	0	5	HSPG2
0	0.995023	0.761	0.076	0	5	ENG
0	0.987758	0.892	0.208	0	5	APP
0	0.987266	0.717	0.204	0	5	CSRP2
0	0.965456	0.572	0.009	0	5	SLCO2A1
0	0.962889	0.653	0.049	0	5	CD200
0	0.961613	0.548	0.163	0	5	AKAP12
0	0.960561	0.746	0.016	0	5	ECSCR
0	0.949776	0.595	0.042	0	5	COL15A1
0	0.942993	0.828	0.073	0	5	RNASE1
0	0.938409	0.77	0.084	0	5	CRIP2
0	0.934795	0.708	0.065	0	5	DLC1
0	0.931197	0.862	0.259	0	5	STOM
0	0.926429	0.64	0.018	0	5	RAMP3
0	0.92466	0.844	0.221	0	5	SPTBN1
0	0.923364	0.879	0.295	0	5	HLA-DRB5
0	0.921455	0.624	0.029	0	5	MCTP1
0	0.915073	0.665	0.034	0	5	LIFR
0	0.911911	0.6	0.035	0	5	RND1
0	0.906021	0.95	0.274	0	5	A2M
0	0.898487	0.77	0.147	0	5	SWAP70
0	0.890537	0.605	0.169	0	5	SOX4
0	0.888714	0.618	0.014	0	5	TM4SF18
0	0.881128	0.618	0.194	0	5	TMEM70
0	0.863059	0.784	0.199	0	5	TGFBR2
0	0.861891	0.64	0.086	0	5	COL4A2
0	0.850178	0.706	0.121	0	5	VGLL4
0	0.846813	0.662	0.045	0	5	ARHGAP29
0	0.846551	0.688	0.032	0	5	ESAM
0	0.840943	0.738	0.119	0	5	ELK3
0	0.835363	0.996	0.953	0	5	HLA-E
0	0.82725	1	0.92	0	5	VIM
0	0.825281	0.553	0.167	0	5	ADAMTS1
0	0.824402	0.525	0.098	0	5	SLC9A3R2
0	0.821234	0.468	0.009	0	5	SELP
0	0.820865	0.822	0.506	0	5	DDX21
0	0.817806	0.529	0.124	0	5	PTPRE
0	0.817116	0.466	0.023	0	5	EGFL7
0	0.815403	0.841	0.368	0	5	CDKN1A
0	0.815198	0.474	0.032	0	5	HYAL2
0	0.812649	0.689	0.079	0	5	PPFIBP1
0	0.810114	0.662	0.014	0	5	TSPAN7
0	0.801687	0.602	0.079	0	5	KCTD12
0	0.801049	0.626	0.077	0	5	APOLD1
0	0.799391	0.701	0.093	0	5	BMPR2
0	0.798745	0.648	0.127	0	5	MAST4
0	0.795692	0.569	0.062	0	5	PRSS23
0	0.79212	0.606	0.062	0	5	EFNB2
0	0.790689	0.494	0.032	0	5	CAVIN2
0	0.788683	0.834	0.41	0	5	SELENOW
0	0.786863	0.457	0.019	0	5	SOX17
0	0.782079	0.761	0.292	0	5	SPAG9
0	0.780157	0.503	0.02	0	5	SOX7
0	0.769209	0.77	0.268	0	5	CD9
0	0.769147	0.567	0.107	0	5	PLK2
0	0.767759	0.646	0.06	0	5	LMO2
0	0.765832	0.548	0.008	0	5	KDR
0	0.76446	0.61	0.139	0	5	ANKRD28
0	0.76336	0.631	0.056	0	5	RAI14
0	0.763027	0.728	0.164	0	5	SH3BP5
0	0.762666	0.66	0.176	0	5	CDC42EP3
0	0.761752	0.758	0.154	0	5	RAB13
0	0.761513	0.444	0.013	0	5	PODXL
0	0.761308	0.561	0.028	0	5	CNKSR3
0	0.760903	0.738	0.124	0	5	TSHZ2
0	0.759436	0.52	0.112	0	5	TFPI
0	0.747589	0.798	0.332	0	5	SYNE2
0	0.746165	0.68	0.038	0	5	JAM2
0	0.744979	0.854	0.276	0	5	PTMS
0	0.744145	0.604	0.033	0	5	GASK1B
0	0.742563	0.528	0.079	0	5	JAG1
0	0.738906	0.555	0.01	0	5	PCDH17
0	0.737329	0.772	0.179	0	5	SPARC
0	0.733439	0.91	0.568	0	5	SDCBP
0	0.72944	0.825	0.282	0	5	IL6ST
0	0.729034	0.61	0.124	0	5	SAV1
0	0.726799	0.833	0.38	0	5	IFI16
0	0.724632	0.906	0.515	0	5	KTN1
0	0.720964	0.663	0.124	0	5	TUBB6
0	0.713032	0.605	0.111	0	5	SSH1
0	0.710071	0.526	0.085	0	5	DUSP6
0	0.709357	0.791	0.163	0	5	CAVIN1
0	0.70617	0.65	0.166	0	5	PMP22
0	0.704713	0.542	0.089	0	5	FNIP2
0	0.703225	0.535	0.111	0	5	MX1
0	0.703068	0.63	0.106	0	5	NEDD9
0	0.700896	0.543	0.094	0	5	ADAMTS4
0	0.698133	0.586	0.041	0	5	RALGAPA2
0	0.692721	0.685	0.099	0	5	NECTIN2
0	0.691594	0.623	0.014	0	5	ERG
0	0.688951	0.738	0.224	0	5	TIMP3
0	0.68516	0.581	0.024	0	5	IL3RA
0	0.684768	0.58	0.056	0	5	NRP1
0	0.684629	0.533	0.039	0	5	IFI44L
0	0.684572	0.573	0.113	0	5	ABL2
0	0.68328	0.58	0.056	0	5	S1PR1
0	0.681365	0.615	0.182	0	5	ARRDC3
0	0.675413	0.441	0.117	0	5	HES1
0	0.675352	0.717	0.238	0	5	UGCG
0	0.673517	0.738	0.181	0	5	CNN3
0	0.671717	0.273	0.011	0	5	F2RL3
0	0.671548	0.624	0.081	0	5	ITGA6
0	0.670032	0.782	0.393	0	5	ELOC
0	0.669862	0.79	0.295	0	5	ADIRF
0	0.667878	0.477	0.018	0	5	ADGRF5
0	0.661576	0.295	0.017	0	5	TNFRSF6B
0	0.661052	0.822	0.395	0	5	MSN
0	0.658857	0.531	0.022	0	5	CD34
0	0.65794	0.52	0.023	0	5	RHOJ
0	0.657286	0.604	0.162	0	5	IFI6
0	0.654667	0.497	0.124	0	5	SYNJ2
0	0.651698	0.516	0.091	0	5	WARS
0	0.646514	0.997	0.978	0	5	TMSB10
0	0.64619	0.69	0.167	0	5	HIPK3
0	0.644203	0.576	0.032	0	5	ADAM15
0	0.644086	0.671	0.126	0	5	ECE1
0	0.643562	0.928	0.596	0	5	RAC1
0	0.64059	0.433	0.099	0	5	BMP2
0	0.640414	0.542	0.11	0	5	PRCP
0	0.639643	0.518	0.094	0	5	TNFSF10
0	0.638443	0.405	0.04	0	5	IFIT3
0	0.633105	0.708	0.184	0	5	PLSCR1
0	0.633019	0.676	0.192	0	5	LUZP1
0	0.630951	0.653	0.084	0	5	MGST2
0	0.629362	0.639	0.141	0	5	FAM241A
0	0.627014	0.599	0.077	0	5	NFIB
0	0.625846	0.674	0.125	0	5	CLIC4
0	0.620831	0.471	0.013	0	5	PALMD
0	0.611333	0.294	0.011	0	5	SOX18
0	0.609567	0.554	0.031	0	5	LDB2
0	0.609405	0.562	0.096	0	5	AOPEP
0	0.60888	0.534	0.108	0	5	YPEL2
0	0.60553	0.731	0.246	0	5	RHOC
0	0.604617	0.493	0.006	0	5	CDH5
0	0.603474	0.539	0.018	0	5	CYYR1
0	0.601941	0.503	0.02	0	5	THSD7A
0	0.601058	0.654	0.156	0	5	GRASP
0	0.598563	0.3	0.041	0	5	MED24
0	0.595777	0.471	0.038	0	5	FAM107A
0	0.594703	0.432	0.057	0	5	INSR
0	0.594583	0.447	0.029	0	5	KANK1
0	0.593633	0.48	0.007	0	5	SHANK3
0	0.593498	0.589	0.094	0	5	CRIM1
0	0.591565	0.584	0.144	0	5	PKIG
0	0.588646	0.841	0.379	0	5	CDC37
0	0.587533	0.338	0.006	0	5	MMRN1
0	0.58682	0.486	0.045	0	5	LRRC32
0	0.586121	0.978	0.878	0	5	ITM2B
0	0.585721	0.486	0.04	0	5	VWA1
0	0.584355	0.775	0.228	0	5	FCGRT
0	0.583962	0.863	0.431	0	5	IFITM2
0	0.580762	0.723	0.302	0	5	G3BP1
0	0.580657	0.444	0.029	0	5	IL33
0	0.580028	0.688	0.154	0	5	S100A13
0	0.579118	0.695	0.258	0	5	MACF1
0	0.579108	0.602	0.184	0	5	PARP14
0	0.574613	0.518	0.008	0	5	DIPK2B
0	0.573295	0.555	0.113	0	5	SNTB2
0	0.567985	0.291	0.021	0	5	DNASE1L3
0	0.566228	0.48	0.016	0	5	NRN1
0	0.565544	0.483	0.03	0	5	OLFM1
0	0.565418	0.503	0.008	0	5	PTPRB
0	0.564352	0.696	0.27	0	5	HIF1A
0	0.563754	0.524	0.03	0	5	ADGRG1
0	0.562171	0.53	0.161	0	5	ARL4A
0	0.561909	0.772	0.324	0	5	BST2
0	0.560988	0.524	0.019	0	5	TMEM255B
0	0.560231	0.972	0.643	0	5	HLA-DRB1
0	0.559315	0.59	0.126	0	5	EHD4
0	0.555874	0.558	0.061	0	5	CPNE8
0	0.55288	0.502	0.013	0	5	RASIP1
0	0.550472	0.486	0.064	0	5	MEIS2
0	0.550417	0.493	0.049	0	5	CRYBG3
0	0.549655	0.536	0.096	0	5	ITPRID2
0	0.545205	0.326	0.006	0	5	LCN6
0	0.543878	0.667	0.167	0	5	CTNNA1
0	0.543298	0.439	0.009	0	5	NOSTRIN
0	0.541297	0.629	0.141	0	5	PDLIM5
0	0.540922	0.495	0.09	0	5	XAF1
0	0.540875	0.262	0.007	0	5	CCL23
0	0.539872	0.4	0.009	0	5	CLEC14A
0	0.539318	0.848	0.417	0	5	YWHAE
0	0.536156	0.497	0.073	0	5	ITGA5
0	0.534345	0.549	0.13	0	5	ASPH
0	0.532748	0.276	0.021	0	5	PDGFB
0	0.532538	0.627	0.145	0	5	EMP2
0	0.531694	0.446	0.097	0	5	RNF19B
0	0.531092	0.534	0.079	0	5	PRXL2A
0	0.531058	0.894	0.475	0	5	DSTN
0	0.529593	0.549	0.133	0	5	TRIB1
0	0.524018	0.482	0.049	0	5	BACE2
0	0.520398	0.49	0.064	0	5	PLS3
0	0.518185	0.71	0.29	0	5	CCDC85B
0	0.517384	0.523	0.067	0	5	HDGFL3
0	0.517349	0.384	0.023	0	5	VEGFC
0	0.517168	0.477	0.066	0	5	SOCS2
0	0.516384	0.643	0.185	0	5	ASAP1
0	0.516211	0.546	0.101	0	5	SVIL
0	0.51618	0.473	0.066	0	5	CD320
0	0.515758	0.489	0.007	0	5	TIE1
0	0.515717	0.629	0.14	0	5	CD151
0	0.514849	0.506	0.075	0	5	DAB2
0	0.514282	0.525	0.074	0	5	SHB
0	0.512248	0.486	0.08	0	5	MCAM
0	0.512163	0.437	0.028	0	5	SMAD1
0	0.508196	0.503	0.021	0	5	CFI
0	0.507471	0.93	0.589	0	5	ANXA2
0	0.506496	0.54	0.116	0	5	OTUD4
0	0.503357	0.538	0.086	0	5	YES1
0	0.502803	0.494	0.12	0	5	NME1
0	0.502053	0.516	0.081	0	5	LAPTM4B
0	0.501805	0.431	0.011	0	5	ADCY4
0	0.501675	0.497	0.123	0	5	DNAJB4
0	0.496487	0.592	0.136	0	5	RCN1
0	0.495693	0.572	0.138	0	5	ACTN1
0	0.495524	0.535	0.097	0	5	PIK3C2A
0	0.495235	0.638	0.124	0	5	S100A16
0	0.494584	0.454	0.075	0	5	NRP2
0	0.493392	0.665	0.188	0	5	LEPROT
0	0.491234	0.599	0.164	0	5	TNFRSF1A
0	0.490947	0.611	0.185	0	5	VAMP5
0	0.490756	0.451	0.025	0	5	LEPR
0	0.490113	0.584	0.095	0	5	TINAGL1
0	0.489689	0.546	0.142	0	5	ZEB1
0	0.488723	0.446	0.096	0	5	MTUS1
0	0.486154	0.434	0.057	0	5	HEG1
0	0.48461	0.445	0.005	0	5	MYCT1
0	0.483863	0.667	0.226	0	5	RRBP1
0	0.483808	0.472	0.095	0	5	CDC42EP2
0	0.481814	0.428	0.062	0	5	FOXC1
0	0.478631	0.569	0.102	0	5	TJP1
0	0.478293	0.532	0.085	0	5	LMCD1
0	0.478237	0.375	0.042	0	5	ENPP2
0	0.477353	0.375	0.059	0	5	MSX1
0	0.475456	0.482	0.054	0	5	A4GALT
0	0.475293	0.52	0.105	0	5	GNG12
0	0.474306	0.596	0.155	0	5	PICALM
0	0.47343	0.41	0.008	0	5	MMRN2
0	0.473229	0.55	0.106	0	5	CAV2
0	0.473077	0.314	0.003	0	5	TLL1
0	0.469141	0.634	0.183	0	5	PTTG1IP
0	0.466504	0.454	0.049	0	5	PLEKHG1
0	0.465686	0.441	0.041	0	5	ABCB1
0	0.462033	0.372	0.01	0	5	FAM167B
0	0.461347	0.457	0.042	0	5	TNFAIP1
0	0.4612	0.389	0.042	0	5	TNFRSF10D
0	0.46066	0.431	0.081	0	5	LRRC8C
0	0.45882	0.424	0.043	0	5	KLF7
0	0.45707	0.521	0.133	0	5	EIF2AK2
0	0.455296	0.419	0.031	0	5	PKP4
0	0.454863	0.518	0.127	0	5	TNFRSF10B
0	0.452968	0.312	0.041	0	5	CBR3
0	0.452186	0.46	0.065	0	5	HAPLN3
0	0.451781	0.551	0.143	0	5	MEF2C
0	0.449839	0.592	0.193	0	5	KLF9
0	0.448629	0.588	0.195	0	5	SEC14L1
0	0.448581	0.457	0.079	0	5	TGM2
0	0.446194	0.4	0.051	0	5	GIMAP6
0	0.444847	0.377	0.019	0	5	RAPGEF5
0	0.44348	0.508	0.09	0	5	AFDN
0	0.440608	0.568	0.109	0	5	EPHX1
0	0.440351	0.401	0.083	0	5	LUCAT1
0	0.439798	0.337	0.018	0	5	RBP7
0	0.435407	0.358	0.033	0	5	NES
0	0.434206	0.981	0.796	0	5	CD74
0	0.433931	0.557	0.141	0	5	FLOT1
0	0.433731	0.462	0.066	0	5	FLNB
0	0.433537	0.579	0.175	0	5	LAP3
0	0.43304	0.455	0.101	0	5	TGFBR3
0	0.426398	0.485	0.089	0	5	SHC1
0	0.424061	0.439	0.087	0	5	SPHK1
0	0.423081	0.369	0.022	0	5	CD109
0	0.422872	0.373	0.078	0	5	HBEGF
0	0.422476	0.417	0.059	0	5	PLCB1
0	0.421097	0.442	0.111	0	5	C1orf21
0	0.42101	0.57	0.187	0	5	PITPNC1
0	0.420098	0.416	0.032	0	5	CLIC2
0	0.420078	0.429	0.068	0	5	OSBPL1A
0	0.419956	0.532	0.159	0	5	CTNNAL1
0	0.418274	0.409	0.054	0	5	RPGR
0	0.41728	0.429	0.069	0	5	DUSP23
0	0.416205	0.57	0.163	0	5	CCDC50
0	0.416054	0.335	0.035	0	5	PIK3R3
0	0.411464	0.792	0.249	0	5	GSN
0	0.411431	0.469	0.115	0	5	SNRK
0	0.411229	0.415	0.083	0	5	SERPINH1
0	0.411181	0.381	0.051	0	5	UACA
0	0.410192	0.389	0.007	0	5	RAPGEF4
0	0.409321	0.594	0.122	0	5	IGFBP2
0	0.408951	0.379	0.067	0	5	RFLNB
0	0.408858	0.4	0.027	0	5	PTPRM
0	0.40556	0.379	0.035	0	5	TMEM88
0	0.404599	0.517	0.152	0	5	IL1R1
0	0.404528	0.595	0.195	0	5	NUCB1
0	0.4044	0.361	0.024	0	5	SEMA6A
0	0.402055	0.511	0.154	0	5	WDR43
0	0.401738	0.46	0.126	0	5	PUM3
0	0.40125	0.37	0.029	0	5	TMTC1
0	0.399571	0.441	0.065	0	5	BCAR1
0	0.397187	0.476	0.077	0	5	TSPAN4
0	0.396678	0.482	0.133	0	5	TCEAL9
0	0.396409	0.382	0.086	0	5	SLC16A7
0	0.39586	0.56	0.177	0	5	BAG3
0	0.39452	0.339	0.018	0	5	PLXNA2
0	0.393467	0.721	0.262	0	5	HLA-DMA
0	0.393152	0.264	0.016	0	5	LRG1
0	0.390934	0.433	0.116	0	5	LDLR
0	0.389802	0.387	0.009	0	5	KANK3
0	0.389421	0.34	0.071	0	5	MIR222HG
0	0.389211	0.504	0.14	0	5	FOSL1
0	0.389186	0.465	0.113	0	5	RELL1
0	0.387565	0.43	0.11	0	5	LY96
0	0.387352	0.462	0.089	0	5	GNAQ
0	0.385631	0.346	0.018	0	5	MECOM
0	0.385382	0.53	0.133	0	5	ARL2
0	0.38503	0.346	0.008	0	5	CPXM2
0	0.384921	0.266	0.025	0	5	IFIT1
0	0.383545	0.344	0.067	0	5	SLC12A7
0	0.381409	0.349	0.034	0	5	RIN2
0	0.381073	0.408	0.028	0	5	DOCK4
0	0.378797	0.288	0.016	0	5	CYTL1
0	0.377721	0.444	0.1	0	5	ARHGAP26
0	0.376494	0.477	0.126	0	5	AK2
0	0.376474	0.462	0.094	0	5	PTPN12
0	0.376415	0.396	0.046	0	5	OSMR
0	0.37555	0.36	0.011	0	5	MAGI1
0	0.375144	0.239	0.024	0	5	MEDAG
0	0.373586	0.422	0.068	0	5	CAMSAP2
0	0.373107	0.478	0.11	0	5	DPYSL2
0	0.372639	0.357	0.025	0	5	TPD52L1
0	0.372594	0.332	0.018	0	5	ABCG2
0	0.372016	0.465	0.13	0	5	GIMAP5
0	0.371761	0.444	0.078	0	5	RALB
0	0.371643	0.387	0.039	0	5	PREX2
0	0.370383	0.413	0.053	0	5	ATP11C
0	0.369288	0.457	0.079	0	5	SEPTIN10
0	0.367499	0.37	0.037	0	5	LAMA5
0	0.364715	0.304	0.028	0	5	CCDC3
0	0.363717	0.441	0.07	0	5	NCKAP1
0	0.363714	0.254	0.005	0	5	FAM110D
0	0.36325	0.382	0.054	0	5	CDC42BPA
0	0.363134	0.449	0.124	0	5	MEF2A
0	0.362834	0.528	0.17	0	5	BORCS7
0	0.361632	0.479	0.109	0	5	CTTN
0	0.361433	0.427	0.1	0	5	SAMD4A
0	0.360693	0.332	0.003	0	5	ROBO4
0	0.359846	0.332	0.039	0	5	NQO1
0	0.358692	0.359	0.081	0	5	C7
0	0.358009	0.308	0.005	0	5	INHBB
0	0.357546	0.334	0.032	0	5	SYNPO
0	0.356141	0.436	0.118	0	5	ZNFX1
0	0.355746	0.355	0.056	0	5	B3GNT5
0	0.355566	0.299	0.008	0	5	RBP5
0	0.353476	0.407	0.103	0	5	CNST
0	0.353234	0.379	0.046	0	5	DOCK9
0	0.352336	0.478	0.101	0	5	FERMT2
0	0.350912	0.392	0.057	0	5	PTPRK
0	0.349888	0.371	0.024	0	5	CRNDE
0	0.347934	0.413	0.083	0	5	AFF1
0	0.34792	0.368	0.049	0	5	IFI44
0	0.347906	0.419	0.109	0	5	NOP16
0	0.346792	0.396	0.06	0	5	CTTNBP2NL
0	0.344692	0.387	0.077	0	5	TSPAN13
0	0.34299	0.317	0.025	0	5	PTPN14
0	0.342241	0.396	0.071	0	5	TEAD1
0	0.340785	0.415	0.095	0	5	ARHGEF12
0	0.340361	0.372	0.036	0	5	SEMA6B
0	0.339854	0.337	0.049	0	5	IFIH1
0	0.339779	0.273	0.02	0	5	LRATD2
0	0.338449	0.352	0.036	0	5	LIMCH1
0	0.336165	0.331	0.064	0	5	SLCO4A1
0	0.335493	0.408	0.106	0	5	KIAA0355
0	0.334404	0.461	0.121	0	5	TRIOBP
0	0.333991	0.34	0.012	0	5	SCARF1
0	0.333957	0.463	0.131	0	5	ZNRF1
0	0.332778	0.334	0.008	0	5	CPLX1
0	0.331848	0.399	0.071	0	5	LAMB2
0	0.331164	0.367	0.069	0	5	IRAK2
0	0.33084	0.221	0.027	0	5	POSTN
0	0.330534	0.372	0.048	0	5	ATP11A
0	0.330211	0.356	0.051	0	5	EVA1C
0	0.327048	0.319	0.057	0	5	TRIM25
0	0.326838	0.339	0.031	0	5	MET
0	0.324372	0.367	0.06	0	5	MPZL2
0	0.323768	0.431	0.098	0	5	RBPMS
0	0.321332	0.418	0.105	0	5	SUN1
0	0.320446	0.402	0.103	0	5	MRTO4
0	0.320437	0.377	0.065	0	5	RIPOR1
0	0.318757	0.346	0.051	0	5	CNRIP1
0	0.318271	0.324	0.067	0	5	HELZ2
0	0.317195	0.266	0.045	0	5	KITLG
0	0.317041	0.335	0.028	0	5	MPDZ
0	0.316376	0.373	0.067	0	5	LAMC1
0	0.315304	0.312	0.042	0	5	PXDN
0	0.31498	0.264	0.004	0	5	NOS3
0	0.313934	0.324	0.051	0	5	GPM6A
0	0.312531	0.342	0.042	0	5	BCR
0	0.309405	0.338	0.056	0	5	SPRED1
0	0.309026	0.337	0.028	0	5	ARHGAP31
0	0.308639	0.4	0.1	0	5	SRFBP1
0	0.307832	0.326	0.044	0	5	C1orf54
0	0.306883	0.317	0.027	0	5	GRB10
0	0.305718	0.291	0.003	0	5	TEK
0	0.304939	0.358	0.076	0	5	ARL13B
0	0.304908	0.26	0.016	0	5	NUAK1
0	0.303977	0.281	0.012	0	5	ANKRD29
0	0.303316	0.349	0.063	0	5	MYO1E
0	0.302712	0.409	0.104	0	5	FEZ2
0	0.301909	0.356	0.059	0	5	CTNND1
0	0.301443	0.314	0.06	0	5	SLC7A1
0	0.299877	0.274	0.014	0	5	NEURL1B
0	0.29918	0.292	0.037	0	5	PTPRG
0	0.299175	0.257	0.005	0	5	BCL6B
0	0.297829	0.337	0.067	0	5	ITPKC
0	0.296698	0.301	0.042	0	5	MLKL
0	0.296689	0.308	0.05	0	5	RHOU
0	0.295015	0.3	0.018	0	5	FZD6
0	0.294296	0.294	0.025	0	5	CACHD1
0	0.294005	0.195	0.009	0	5	ACE
0	0.293391	0.235	0.006	0	5	ADM5
0	0.292961	0.297	0.044	0	5	MYO10
0	0.291752	0.308	0.03	0	5	PVR
0	0.291325	0.468	0.115	0	5	LHFPL6
0	0.291307	0.297	0.042	0	5	TRAF3IP2
0	0.290497	0.25	0.004	0	5	SHROOM4
0	0.290121	0.273	0.036	0	5	SNAI1
0	0.289818	0.288	0.033	0	5	MID1
0	0.286791	0.361	0.064	0	5	RGL2
0	0.285845	0.326	0.041	0	5	ARHGAP23
0	0.285157	0.304	0.036	0	5	GOLM1
0	0.283847	0.196	0.007	0	5	ALPL
0	0.281845	0.344	0.053	0	5	NXN
0	0.280907	0.332	0.058	0	5	MALL
0	0.280752	0.54	0.15	0	5	SERPING1
0	0.279095	0.264	0.032	0	5	SECTM1
0	0.278825	0.268	0.031	0	5	EFNA1
0	0.278608	0.294	0.032	0	5	ACVRL1
0	0.278258	0.304	0.04	0	5	TNS2
0	0.276	0.242	0.01	0	5	F8
0	0.275721	0.298	0.041	0	5	UCK2
0	0.272485	0.253	0.007	0	5	DOC2B
0	0.272063	0.394	0.091	0	5	INPP1
0	0.270906	0.273	0.032	0	5	ROBO1
0	0.269955	0.263	0.027	0	5	MRTFB
0	0.269863	0.26	0.016	0	5	RAPGEF3
0	0.269527	0.301	0.033	0	5	TANC1
0	0.269077	0.254	0.025	0	5	SPRY4
0	0.26818	0.371	0.084	0	5	ATN1
0	0.26784	0.266	0.015	0	5	ELOVL7
0	0.264596	0.255	0.008	0	5	SPNS2
0	0.259724	0.301	0.037	0	5	PROS1
0	0.259011	0.281	0.023	0	5	CEP112
0	0.258569	0.282	0.038	0	5	SULF2
0	0.257929	0.215	0.024	0	5	CX3CL1
0	0.257813	0.268	0.033	0	5	PLSCR4
0	0.257076	0.302	0.058	0	5	APOL3
0	0.255306	0.311	0.055	0	5	CDC42BPB
0	0.254958	0.213	0.009	0	5	NOTCH4
0	0.254385	0.252	0.013	0	5	C1orf115
0	0.254303	0.328	0.066	0	5	FKBP9
0	0.254175	0.227	0.013	0	5	KCNK5
0	0.251039	0.299	0.052	0	5	FCHO2
0	0.25011	0.269	0.036	0	5	SELENON
0	0.250109	0.285	0.033	0	5	ITGB4
2.13e-306	0.641478	0.702	0.31	5.28e-302	5	SLC2A3
3.59e-306	0.300086	0.422	0.112	8.9e-302	5	SLC39A1
5.72e-306	0.354831	0.351	0.08	1.42e-301	5	EDNRB
2.92e-304	0.2997	0.314	0.065	7.25e-300	5	GLIS3
4.88e-303	0.517913	0.703	0.31	1.21e-298	5	SNHG7
1.82e-301	0.346876	0.41	0.11	4.5e-297	5	PLEKHA1
4.93e-299	0.552264	0.892	0.596	1.22e-294	5	SERBP1
1.06e-297	0.335808	0.524	0.157	2.64e-293	5	SNCG
1.18e-295	0.26293	0.14	0.014	2.94e-291	5	DEPP1
1.5e-295	0.467124	0.604	0.224	3.72e-291	5	UTRN
4.14e-295	0.588187	0.56	0.203	1.03e-290	5	SLC4A7
3.84e-294	0.276875	0.309	0.066	9.51e-290	5	PLXND1
1.38e-292	0.310318	0.422	0.117	3.41e-288	5	CEBPG
3.72e-291	0.372705	0.557	0.193	9.23e-287	5	CCDC47
4.69e-291	0.259437	0.332	0.075	1.16e-286	5	PXN
4.2e-290	0.280638	0.132	0.013	1.04e-285	5	EDN1
2.42e-289	0.355146	0.524	0.169	6e-285	5	AP1S2
3.6e-289	0.264705	0.276	0.055	8.93e-285	5	SLC9B2
1.11e-287	0.30732	0.367	0.092	2.76e-283	5	PELO
2.25e-287	0.426454	0.618	0.236	5.58e-283	5	GNG10
4.56e-287	0.268472	0.363	0.087	1.13e-282	5	MYOF
4.28e-285	0.641066	0.944	0.803	1.06e-280	5	DNAJA1
8.57e-285	0.416665	0.527	0.181	2.13e-280	5	SPEN
9.91e-285	0.304691	0.434	0.125	2.46e-280	5	BCAP29
1.71e-283	0.293434	0.268	0.053	4.25e-279	5	SIPA1L2
1.13e-282	0.279839	0.428	0.115	2.8e-278	5	COL18A1
2.36e-282	0.432809	0.558	0.199	5.86e-278	5	USP12
3.93e-282	0.284929	0.418	0.111	9.75e-278	5	FSTL1
3.73e-281	0.32205	0.489	0.154	9.24e-277	5	CRK
1.94e-280	0.269311	0.323	0.073	4.81e-276	5	NRARP
1.33e-279	0.295861	0.425	0.121	3.3e-275	5	ANKRD17
1.48e-279	0.276941	0.269	0.053	3.66e-275	5	SGMS2
3.29e-278	0.331222	0.468	0.138	8.16e-274	5	NFIA
5.1e-278	0.340747	0.357	0.087	1.26e-273	5	ITGA2
6.84e-278	0.369076	0.526	0.181	1.7e-273	5	ABCE1
5.71e-277	0.582036	0.533	0.191	1.42e-272	5	GCLM
5.68e-276	0.4799	0.843	0.42	1.41e-271	5	ITGB1
1.2e-273	0.355411	0.377	0.097	2.97e-269	5	NR2F2
8.69e-273	0.340566	0.466	0.145	2.16e-268	5	BZW2
3.98e-272	0.388394	0.578	0.216	9.88e-268	5	RAB11A
1.27e-271	0.367711	0.518	0.174	3.16e-267	5	PHACTR2
2.55e-271	0.48935	0.74	0.35	6.33e-267	5	ZFAND5
3.22e-271	0.2528	0.306	0.068	7.98e-267	5	TJP2
2.83e-270	0.297589	0.405	0.109	7.03e-266	5	MGLL
3.29e-270	0.365872	0.554	0.197	8.15e-266	5	YWHAG
1.63e-269	0.44717	0.495	0.171	4.03e-265	5	ZNF267
1.7e-269	0.266505	0.276	0.057	4.22e-265	5	JAM3
4.05e-269	0.607948	0.989	0.977	1e-264	5	MT-ND2
4.47e-269	0.593033	0.55	0.202	1.11e-264	5	MTRNR2L8
1.93e-268	0.589803	0.978	0.879	4.8e-264	5	EIF4A1
4.27e-268	0.256101	0.395	0.104	1.06e-263	5	MDK
5.14e-268	0.313107	0.41	0.118	1.28e-263	5	TASOR2
3.68e-265	0.583201	0.756	0.395	9.12e-261	5	CFLAR
1.27e-264	0.256514	0.424	0.118	3.16e-260	5	HLA-DQA2
1.92e-264	0.255221	0.312	0.073	4.76e-260	5	ARHGEF3
5.16e-261	0.453521	0.654	0.287	1.28e-256	5	MRPL33
5.18e-261	0.352864	0.431	0.13	1.28e-256	5	NRIP1
6.18e-261	0.330756	0.524	0.183	1.53e-256	5	PSMB5
1.94e-260	0.264995	0.369	0.097	4.82e-256	5	ITPRIPL2
4.09e-260	0.436402	0.753	0.357	1.01e-255	5	ATF4
6.33e-260	0.294661	0.386	0.108	1.57e-255	5	MBNL2
7.78e-260	0.340192	0.468	0.151	1.93e-255	5	ESF1
8.47e-260	0.947552	0.927	0.733	2.1e-255	5	SOD2
3.41e-256	0.354029	0.476	0.159	8.45e-252	5	PPP3CA
6.56e-255	0.321944	0.483	0.162	1.63e-250	5	EIF4G1
2.29e-253	0.256078	0.444	0.134	5.67e-249	5	LGMN
4.6e-251	0.42953	0.816	0.418	1.14e-246	5	RTN4
3.21e-250	0.254379	0.294	0.068	7.97e-246	5	LHFPL2
1.19e-248	0.27228	0.373	0.104	2.96e-244	5	CRY1
2.46e-248	0.345471	0.572	0.219	6.11e-244	5	CHMP5
1.13e-247	0.323028	0.424	0.131	2.81e-243	5	SBNO2
1.17e-246	1.13376	0.266	0.06	2.89e-242	5	MMP1
1.94e-246	0.365605	0.456	0.151	4.8e-242	5	RALGDS
1.16e-244	0.871528	0.94	0.815	2.88e-240	5	NFKBIA
1.01e-243	0.283407	0.298	0.071	2.51e-239	5	RASGRP3
1.14e-243	0.309349	0.484	0.163	2.83e-239	5	SERPINB6
4.5e-242	0.376003	0.676	0.297	1.12e-237	5	MARCKSL1
1.13e-241	0.338657	0.511	0.182	2.8e-237	5	SLK
1.96e-241	0.555459	0.934	0.633	4.86e-237	5	LMNA
4.8e-241	0.66621	0.734	0.37	1.19e-236	5	CLEC2B
5.82e-241	0.261026	0.339	0.09	1.44e-236	5	TSR1
1.92e-240	0.467932	0.929	0.753	4.77e-236	5	NME2
1.85e-237	0.301495	0.484	0.168	4.59e-233	5	DHX15
5.65e-237	0.342945	0.557	0.215	1.4e-232	5	MGAT1
1.73e-236	0.254074	0.377	0.108	4.29e-232	5	COPRS
3.03e-235	0.489141	0.86	0.55	7.52e-231	5	TPM3
9.89e-235	0.263743	0.309	0.078	2.45e-230	5	TSHZ1
1.05e-234	0.456245	0.802	0.446	2.61e-230	5	ARGLU1
6.58e-234	1.41824	0.413	0.136	1.63e-229	5	IL6
9.26e-233	0.340452	0.577	0.219	2.3e-228	5	AHR
1.05e-232	0.869119	0.693	0.358	2.61e-228	5	SOCS3
4.22e-232	0.404961	0.742	0.365	1.05e-227	5	LUC7L3
4.87e-232	0.319929	0.497	0.177	1.21e-227	5	CMIP
2.94e-229	0.403142	0.456	0.16	7.28e-225	5	TNPO1
3.26e-229	0.279996	0.368	0.107	8.08e-225	5	ATF6
2.2e-228	0.457107	0.779	0.415	5.46e-224	5	MYH9
5.39e-228	0.337901	0.505	0.183	1.34e-223	5	SLC25A37
1.83e-227	0.409502	0.705	0.342	4.53e-223	5	EIF2S2
7.97e-227	0.27966	0.401	0.123	1.98e-222	5	B4GALT5
8.77e-227	0.321991	0.425	0.141	2.17e-222	5	MRPL36
1.72e-226	0.628618	0.642	0.292	4.26e-222	5	TXNRD1
2.1e-226	0.274929	0.395	0.122	5.21e-222	5	MCFD2
2.87e-226	0.256528	0.366	0.107	7.12e-222	5	EIF4G3
3.47e-225	0.264652	0.356	0.103	8.62e-221	5	UBAP2
3.63e-225	0.429017	0.648	0.303	9e-221	5	SP100
5.51e-225	0.649647	0.966	0.878	1.37e-220	5	NEAT1
5.88e-225	0.282132	0.414	0.133	1.46e-220	5	FRYL
8.95e-224	0.415344	0.944	0.719	2.22e-219	5	CD81
2.12e-223	0.291415	0.381	0.116	5.25e-219	5	SUSD6
1.05e-222	0.261381	0.313	0.082	2.61e-218	5	ITPRIP
1.43e-221	0.380317	0.547	0.223	3.56e-217	5	GNL3
3.36e-221	0.252254	0.335	0.094	8.32e-217	5	GRWD1
5.37e-220	0.265222	0.326	0.089	1.33e-215	5	CHD7
3.74e-219	0.400936	0.71	0.361	9.28e-215	5	ENY2
2.07e-218	0.301453	0.453	0.155	5.14e-214	5	ROCK2
2.29e-218	0.345028	0.514	0.191	5.67e-214	5	CTSH
2.64e-216	0.582555	0.401	0.129	6.54e-212	5	CCN1
5.94e-216	0.321522	0.561	0.224	1.47e-211	5	QKI
7.34e-216	0.311386	0.591	0.23	1.82e-211	5	MIR22HG
9.18e-216	0.278952	0.415	0.137	2.28e-211	5	EBPL
1.11e-215	0.445645	0.813	0.476	2.75e-211	5	GNAI2
3.12e-215	0.404837	0.607	0.266	7.74e-211	5	LY6E
9.14e-215	0.345294	0.679	0.3	2.27e-210	5	ITM2A
2.53e-214	0.305432	0.532	0.206	6.27e-210	5	CYB5R3
5.34e-214	0.293612	0.443	0.149	1.32e-209	5	FNDC3B
7.92e-214	0.477558	0.891	0.661	1.96e-209	5	TAGLN2
6.4e-213	0.406503	0.717	0.371	1.59e-208	5	EIF3I
1.23e-211	0.265998	0.356	0.107	3.05e-207	5	GPATCH4
1.44e-211	0.28664	0.451	0.16	3.58e-207	5	TRIM44
1.02e-210	0.621812	0.869	0.637	2.53e-206	5	MTRNR2L12
3.89e-210	0.278602	0.44	0.153	9.66e-206	5	DCAF13
4.27e-210	0.391974	0.715	0.365	1.06e-205	5	PNN
5.93e-210	0.331808	0.59	0.252	1.47e-205	5	SYNCRIP
3.91e-209	0.331942	0.589	0.249	9.7e-205	5	RBMS1
4e-209	0.519013	0.726	0.389	9.93e-205	5	ETS1
4.03e-209	0.327748	0.541	0.218	9.99e-205	5	PITPNB
2.71e-208	0.35428	0.665	0.288	6.73e-204	5	MAFF
2e-207	0.301457	0.482	0.179	4.95e-203	5	IPO7
1.37e-205	0.314647	0.453	0.164	3.41e-201	5	CHD9
1.43e-205	0.369205	0.592	0.259	3.54e-201	5	CYTH1
1.6e-205	0.321798	0.457	0.169	3.96e-201	5	TRIP12
1.88e-205	0.344393	0.624	0.286	4.67e-201	5	SRSF4
4.8e-205	0.252244	0.321	0.091	1.19e-200	5	CEP170
1.04e-204	0.297795	0.404	0.134	2.58e-200	5	MFHAS1
1.66e-204	0.295473	0.458	0.166	4.11e-200	5	UBE2J1
3.11e-204	0.375107	0.935	0.654	7.72e-200	5	CD63
6.16e-204	0.350822	0.556	0.237	1.53e-199	5	ADAR
2.26e-203	0.418303	0.489	0.198	5.61e-199	5	IRF7
4.22e-203	0.383273	0.185	0.035	1.05e-198	5	CYP1A1
5.08e-203	0.453239	0.804	0.479	1.26e-198	5	CCNL1
2.46e-202	0.503097	0.836	0.542	6.1e-198	5	XIST
1.33e-201	0.270423	0.39	0.128	3.31e-197	5	PNO1
3.93e-201	0.343583	0.602	0.272	9.75e-197	5	XRN2
5.86e-201	0.263989	0.456	0.161	1.45e-196	5	TMEM173
2.1e-200	0.359754	0.659	0.303	5.21e-196	5	ACTN4
3.09e-200	0.519129	0.869	0.655	7.67e-196	5	TUBA1B
6.81e-199	0.380744	0.653	0.312	1.69e-194	5	NPC2
4.6e-198	0.301809	0.46	0.17	1.14e-193	5	NFAT5
6.36e-198	0.308256	0.444	0.161	1.58e-193	5	BCL10
7.04e-198	0.25335	0.408	0.138	1.75e-193	5	C5orf24
2.1e-197	0.256561	0.372	0.119	5.22e-193	5	EBNA1BP2
2.36e-197	0.303634	0.4	0.137	5.84e-193	5	TRIM56
1.31e-195	0.565386	0.696	0.376	3.24e-191	5	VMP1
6.39e-195	0.263359	0.395	0.133	1.58e-190	5	STX12
1.46e-194	0.279011	0.486	0.189	3.63e-190	5	BNIP2
7.5e-194	0.301755	0.375	0.125	1.86e-189	5	TLNRD1
1.09e-193	0.341741	0.351	0.109	2.71e-189	5	PLPP1
4.6e-193	0.271357	0.485	0.182	1.14e-188	5	PEA15
8.71e-193	0.256254	0.353	0.11	2.16e-188	5	ARL5B
1.92e-192	1.00313	0.508	0.213	4.76e-188	5	CXCL2
1.58e-191	0.422321	0.758	0.453	3.92e-187	5	SNRPB
1.7e-189	0.27696	0.359	0.116	4.21e-185	5	GBP4
2.72e-189	0.342752	0.477	0.191	6.74e-185	5	CHIC2
1.29e-188	0.25741	0.364	0.118	3.21e-184	5	TBC1D1
2.85e-188	0.464503	0.957	0.887	7.07e-184	5	MT-ND5
5.97e-188	0.278219	0.495	0.195	1.48e-183	5	ATOX1
1.93e-187	0.290506	0.419	0.149	4.78e-183	5	BTBD7
9.49e-187	0.336383	0.431	0.161	2.35e-182	5	HIVEP2
3.16e-186	0.455188	0.779	0.474	7.83e-182	5	POMP
3.3e-186	0.272	0.401	0.141	8.19e-182	5	LARS
1.3e-185	0.269477	0.347	0.112	3.23e-181	5	SNHG3
1.7e-184	0.419424	0.752	0.424	4.22e-180	5	TOP1
6.26e-184	0.26702	0.244	0.061	1.55e-179	5	PHLDB2
1.01e-183	0.285656	0.467	0.184	2.49e-179	5	NHP2
2.77e-183	0.28605	0.395	0.137	6.88e-179	5	ITGAV
2.03e-182	0.387477	0.779	0.462	5.03e-178	5	VAPA
5.62e-182	0.375333	0.994	0.945	1.39e-177	5	HSP90AB1
5.66e-182	0.49293	0.428	0.162	1.4e-177	5	SGK1
1.49e-181	0.522666	0.989	0.98	3.7e-177	5	MT-ND1
1.54e-181	0.881612	0.582	0.277	3.81e-177	5	CCL2
1.93e-181	0.317362	0.503	0.21	4.79e-177	5	GRPEL1
2.32e-181	0.283821	0.446	0.168	5.76e-177	5	NOLC1
2.59e-181	0.267558	0.402	0.143	6.43e-177	5	NIP7
2.65e-181	0.458186	0.894	0.695	6.57e-177	5	DDX3X
2.89e-181	0.363534	0.569	0.263	7.18e-177	5	PNPLA8
5.37e-181	0.354145	0.586	0.259	1.33e-176	5	INSIG1
1.52e-180	0.304208	0.256	0.067	3.77e-176	5	LAMA4
3.43e-180	0.281136	0.455	0.178	8.5e-176	5	MRPL32
2.02e-179	0.485491	0.958	0.895	5.01e-175	5	SRP14
2.51e-178	0.443593	0.637	0.317	6.22e-174	5	CEMIP2
4.22e-176	0.282789	0.52	0.221	1.05e-171	5	CAPNS1
5.46e-176	0.319005	0.534	0.233	1.35e-171	5	AP2S1
1.15e-175	0.313629	0.561	0.255	2.86e-171	5	PRMT1
1.01e-174	0.411867	0.999	0.998	2.51e-170	5	EIF1
1.31e-174	0.630001	0.762	0.478	3.24e-170	5	CD55
2.3e-174	0.269144	0.454	0.179	5.71e-170	5	NAA20
3.07e-174	0.259913	0.46	0.181	7.62e-170	5	SREK1
3.5e-174	0.260358	0.372	0.129	8.68e-170	5	TARS
5.96e-174	0.285824	0.491	0.204	1.48e-169	5	EIF2S1
5.66e-172	0.357689	0.639	0.321	1.4e-167	5	EIF5B
1.23e-171	0.277255	0.411	0.153	3.06e-167	5	CBLB
4.04e-171	0.531631	0.592	0.284	1e-166	5	ID3
1.55e-170	0.297284	0.416	0.158	3.85e-166	5	ANKRD10
2.38e-170	0.326796	0.556	0.257	5.9e-166	5	NANS
5.7e-169	0.627779	0.881	0.717	1.41e-164	5	SQSTM1
9.33e-169	0.419943	0.751	0.466	2.31e-164	5	ENO1
3.58e-168	0.373418	0.722	0.406	8.88e-164	5	EIF3A
1.37e-167	0.310593	0.558	0.256	3.4e-163	5	ARPC5L
1.38e-167	0.256667	0.422	0.159	3.42e-163	5	SLC1A5
2.82e-167	0.333217	0.772	0.44	7e-163	5	CSNK1A1
3.45e-167	0.257393	0.46	0.184	8.54e-163	5	PUM1
4.59e-167	0.388298	0.712	0.39	1.14e-162	5	FOXP1
6.78e-167	0.372308	0.914	0.713	1.68e-162	5	TXN
1.39e-166	0.399045	0.675	0.353	3.44e-162	5	KDM6B
1.11e-165	0.454602	0.794	0.529	2.75e-161	5	NFE2L2
1.21e-165	0.314429	0.616	0.301	3.01e-161	5	CANX
1.38e-165	0.268271	0.42	0.163	3.41e-161	5	ELF2
1.74e-165	0.446241	0.897	0.732	4.31e-161	5	RPS17
3.37e-165	0.25931	0.351	0.121	8.37e-161	5	BAZ2B
6.57e-164	0.343072	0.618	0.31	1.63e-159	5	EIF3J
9.28e-164	0.312949	0.679	0.33	2.3e-159	5	APLP2
7.02e-162	0.48174	0.247	0.068	1.74e-157	5	ACKR3
4.72e-161	0.267353	0.428	0.169	1.17e-156	5	ZNF800
5.09e-161	0.453907	0.534	0.252	1.26e-156	5	IVNS1ABP
9.83e-161	0.418481	0.674	0.369	2.44e-156	5	JMJD1C
1.27e-159	0.251346	0.464	0.191	3.16e-155	5	DYNC1I2
6.64e-159	0.290402	0.552	0.256	1.65e-154	5	TM9SF3
1.32e-158	0.353682	0.482	0.202	3.27e-154	5	GIMAP7
8.79e-158	0.385849	0.753	0.417	2.18e-153	5	HSPB1
2.19e-156	0.306565	0.624	0.303	5.43e-152	5	LIMS1
2.57e-156	0.291757	0.508	0.22	6.38e-152	5	MAFG
1.14e-155	0.340985	0.883	0.618	2.82e-151	5	IER3
6.4e-155	0.275942	0.432	0.177	1.59e-150	5	GTPBP4
1.22e-154	0.25953	0.417	0.165	3.01e-150	5	IFNAR1
5.34e-154	0.332105	1	0.993	1.32e-149	5	PTMA
8.44e-154	0.306896	0.493	0.214	2.09e-149	5	AHI1
1.2e-152	0.401518	0.462	0.192	2.97e-148	5	ID1
4.97e-152	0.252723	0.437	0.178	1.23e-147	5	ERBIN
1.2e-151	0.35575	0.892	0.703	2.98e-147	5	SON
1.6e-151	0.577975	0.295	0.095	3.98e-147	5	CCN2
3.74e-151	0.317473	0.709	0.403	9.27e-147	5	GABARAPL2
9.85e-151	0.263748	0.387	0.147	2.44e-146	5	SMAD3
1.76e-150	0.348999	0.572	0.274	4.37e-146	5	SERTAD1
2.63e-150	0.511503	0.831	0.62	6.51e-146	5	HSP90B1
5.1e-150	0.365992	0.884	0.704	1.26e-145	5	MT-ND4L
7.12e-150	0.294288	0.512	0.237	1.76e-145	5	SLIRP
7.36e-150	0.355787	0.608	0.321	1.82e-145	5	DNTTIP2
8.78e-150	0.312722	0.661	0.352	2.18e-145	5	NASP
9.49e-150	0.44885	0.742	0.443	2.35e-145	5	CEBPD
4.9e-149	0.341767	0.738	0.434	1.21e-144	5	SNHG8
2.47e-148	0.312112	0.593	0.306	6.14e-144	5	CCT2
3.77e-148	0.292972	0.656	0.34	9.35e-144	5	BRI3
1.43e-146	0.371138	0.73	0.439	3.54e-142	5	TAF1D
3.91e-146	0.376664	0.651	0.371	9.69e-142	5	TOMM5
1.57e-145	0.301998	0.517	0.242	3.9e-141	5	NOP56
1.19e-144	0.304539	0.598	0.313	2.95e-140	5	PSMA3
3.67e-144	0.280191	0.607	0.311	9.11e-140	5	ZC3H15
2.82e-143	0.32078	0.294	0.098	7.01e-139	5	FAM43A
9.28e-143	0.269301	0.565	0.276	2.3e-138	5	SNRPE
1.1e-142	0.308218	0.703	0.381	2.74e-138	5	AHNAK
6.13e-142	0.299867	0.404	0.163	1.52e-137	5	ATP13A3
1.63e-141	0.26782	0.486	0.217	4.05e-137	5	ZBTB20
2.74e-141	0.35499	0.677	0.382	6.8e-137	5	MBNL1
4.61e-141	0.326266	0.639	0.345	1.14e-136	5	HNRNPAB
1.37e-140	0.304043	0.544	0.269	3.39e-136	5	BCAP31
3.94e-140	0.286659	0.778	0.46	9.78e-136	5	ARPC1B
4.58e-140	0.270903	0.427	0.182	1.14e-135	5	CARHSP1
6.39e-140	0.356873	0.868	0.664	1.59e-135	5	EIF4G2
1.03e-139	0.326258	0.785	0.503	2.56e-135	5	GNG5
1.04e-139	0.499673	0.526	0.267	2.59e-135	5	IFITM1
1.31e-139	0.341894	0.669	0.381	3.24e-135	5	PPA1
1.62e-139	0.273007	0.524	0.25	4.02e-135	5	RPL7L1
3.46e-139	0.314243	0.588	0.304	8.58e-135	5	GOLGA4
1.9e-136	0.294922	0.568	0.291	4.7e-132	5	SNRPD1
2.46e-136	0.290374	0.552	0.271	6.09e-132	5	TACC1
8.46e-135	0.29413	0.663	0.374	2.1e-130	5	DAD1
8.82e-135	0.356715	0.908	0.748	2.19e-130	5	MYL12A
9.5e-135	0.311566	0.684	0.392	2.36e-130	5	EIF5A
2.88e-134	0.251755	0.776	0.446	7.14e-130	5	LAPTM4A
4.25e-134	0.342839	0.987	0.952	1.05e-129	5	DDX5
9.5e-134	0.25993	0.482	0.223	2.36e-129	5	TMOD3
2.15e-133	0.250286	0.549	0.269	5.34e-129	5	PTBP1
3.06e-133	0.267817	0.411	0.177	7.59e-129	5	DNAJB11
1.1e-132	0.255743	0.579	0.296	2.72e-128	5	FIS1
2.42e-132	0.27766	0.419	0.178	6.01e-128	5	SLFN5
3.31e-132	0.275355	0.422	0.185	8.22e-128	5	SRM
2.29e-131	0.479536	0.775	0.569	5.68e-127	5	ARID5B
7.37e-131	0.264502	0.433	0.192	1.83e-126	5	CLIP1
1.92e-130	0.317018	0.488	0.228	4.75e-126	5	NFKBIZ
4e-130	0.251589	0.647	0.341	9.92e-126	5	MGST3
4.33e-130	0.299687	0.972	0.918	1.08e-125	5	HNRNPA2B1
3.6e-129	0.260894	0.523	0.258	8.93e-125	5	METAP2
5.1e-129	0.251043	0.532	0.26	1.27e-124	5	SERINC1
5.37e-128	0.311885	0.673	0.397	1.33e-123	5	RSL1D1
1.27e-127	0.267937	0.611	0.328	3.16e-123	5	CCT6A
4.06e-127	0.332839	0.763	0.512	1.01e-122	5	HNRNPF
5.4e-125	0.259389	0.686	0.384	1.34e-120	5	RHEB
6.23e-125	0.268006	0.561	0.291	1.54e-120	5	PDCD6
6.19e-124	0.27467	0.651	0.369	1.54e-119	5	SRSF10
1.25e-123	0.278031	0.447	0.209	3.11e-119	5	NIFK
1.62e-123	0.351137	0.764	0.509	4.01e-119	5	GAS5
9.82e-123	0.453393	0.881	0.797	2.43e-118	5	NCL
2.8e-122	0.298596	0.593	0.314	6.94e-118	5	TUBA1C
4.36e-122	0.256409	0.5	0.245	1.08e-117	5	PDCD5
5.3e-122	0.301598	0.311	0.113	1.31e-117	5	TCIM
2.4e-121	0.348228	0.885	0.748	5.96e-117	5	LDHA
1.07e-119	0.31836	0.813	0.591	2.65e-115	5	PRRC2C
1.74e-119	0.278693	0.5	0.25	4.32e-115	5	TAP1
1.42e-118	0.280055	0.677	0.397	3.51e-114	5	EID1
2.25e-118	0.253557	0.484	0.237	5.58e-114	5	IRF9
1.78e-117	0.287111	0.621	0.355	4.41e-113	5	PFDN2
1.94e-117	0.350749	0.85	0.696	4.8e-113	5	SFPQ
3.49e-117	0.271994	0.595	0.316	8.66e-113	5	FOSL2
5.8e-117	0.26386	0.621	0.351	1.44e-112	5	ILF2
1.03e-115	0.26886	0.425	0.198	2.55e-111	5	UBE2H
1.63e-115	0.344741	0.995	0.992	4.04e-111	5	MT-ND3
4.66e-112	0.314653	0.501	0.252	1.16e-107	5	YWHAH
1.2e-109	0.403298	0.452	0.22	2.97e-105	5	RHOB
3.93e-109	0.301507	0.833	0.64	9.75e-105	5	HNRNPA3
5.21e-109	0.266198	0.771	0.504	1.29e-104	5	SEC62
1.36e-108	0.308664	0.52	0.276	3.38e-104	5	PLEKHO1
1.33e-107	0.733123	0.793	0.677	3.31e-103	5	HSPA5
2.54e-107	0.367946	0.854	0.746	6.29e-103	5	H2AFZ
1.37e-106	0.407619	0.941	0.873	3.4e-102	5	RPL23
1.77e-106	0.299107	0.82	0.585	4.39e-102	5	TPM4
7.82e-106	0.290207	0.62	0.366	1.94e-101	5	PDIA6
3.26e-105	0.261546	0.999	0.995	8.09e-101	5	HLA-B
4.69e-105	0.262861	0.392	0.178	1.16e-100	5	BHLHE40
4.91e-105	0.26414	0.445	0.217	1.22e-100	5	STX11
2.83e-103	0.251858	0.693	0.431	7.01e-99	5	HNRNPM
7.96e-102	0.389101	0.794	0.609	1.97e-97	5	PPP1R15A
1.46e-100	0.29015	0.637	0.391	3.61e-96	5	XBP1
1.82e-100	0.255403	0.562	0.318	4.52e-96	5	PNRC2
7.99e-100	0.272628	0.813	0.623	1.98e-95	5	TUBB4B
1.06e-98	0.342595	0.795	0.632	2.64e-94	5	EIF5
4.03e-97	0.289222	0.851	0.682	1e-92	5	HNRNPU
2.38e-92	0.367062	0.657	0.427	5.9e-88	5	WTAP
5.6e-92	0.271738	0.767	0.549	1.39e-87	5	POLR2L
4.85e-90	0.273226	0.54	0.314	1.2e-85	5	ARID5A
1.36e-89	0.266663	0.684	0.444	3.37e-85	5	ARL6IP1
1.88e-89	0.260833	0.853	0.712	4.65e-85	5	UBE2D3
2.14e-89	0.252151	0.941	0.895	5.31e-85	5	YBX1
1.97e-88	0.357697	0.804	0.632	4.88e-84	5	ZFP36L1
8.62e-88	0.26218	0.224	0.083	2.14e-83	5	RGS16
2.42e-87	0.406674	0.911	0.783	5.99e-83	5	S100A10
4.76e-86	0.294277	0.47	0.253	1.18e-81	5	ISG15
1.88e-85	0.509925	0.247	0.099	4.67e-81	5	CXCL12
4.41e-85	0.562444	0.199	0.071	1.09e-80	5	MTRNR2L1
4.56e-84	0.287971	0.539	0.316	1.13e-79	5	MIDN
3.99e-81	0.269227	0.635	0.41	9.88e-77	5	AMD1
1.92e-79	0.466959	0.446	0.235	4.76e-75	5	PLCG2
5.31e-79	0.251231	0.559	0.33	1.32e-74	5	SNX9
8.76e-79	0.260686	0.59	0.351	2.17e-74	5	KLF2
7.56e-77	0.373649	0.231	0.093	1.87e-72	5	F3
2.64e-75	0.326924	0.949	0.919	6.54e-71	5	RPL7
1.66e-69	0.25764	0.68	0.46	4.12e-65	5	KMT2E
1.24e-68	0.31803	0.349	0.186	3.08e-64	5	SDF2L1
4.07e-63	0.612885	0.135	0.045	1.01e-58	5	SERPINA3
6.33e-63	0.267743	0.802	0.668	1.57e-58	5	CALR
9.48e-62	0.300719	0.994	0.992	2.35e-57	5	MT-ATP6
1.02e-61	0.342865	0.718	0.564	2.53e-57	5	AKAP13
1.35e-61	0.27466	0.427	0.254	3.36e-57	5	MANF
1.93e-56	0.250297	0.997	0.994	4.78e-52	5	MT-ND4
1.04e-53	0.273059	0.991	0.992	2.58e-49	5	MT-CYB
7.63e-50	0.34184	0.916	0.858	1.89e-45	5	SAT1
1.45e-42	0.29882	0.806	0.766	3.6e-38	5	RPS20
3.52e-35	0.437359	0.182	0.093	8.73e-31	5	IGFBP3
2.38e-13	0.268524	0.444	0.344	5.91e-09	5	FABP5
0	1.27604	0.953	0.23	0	6	S100P
0	1.04687	0.936	0.23	0	6	KRT19
0	1.01152	0.826	0.163	0	6	CLDN4
0	0.98635	0.755	0.147	0	6	SPINK1
0	0.97503	0.76	0.153	0	6	DHRS2
0	0.944392	0.999	0.872	0	6	S100A6
0	0.927473	0.885	0.291	0	6	ADIRF
0	0.924541	0.95	0.282	0	6	KRT17
0	0.81238	0.73	0.207	0	6	KRT18
0	0.776216	0.985	0.759	0	6	RPS20
0	0.726997	0.971	0.382	0	6	S100A2
0	0.715387	0.529	0.086	0	6	MMP7
0	0.711777	0.997	0.917	0	6	RPL7
0	0.693719	0.642	0.164	0	6	HPGD
0	0.689512	0.999	0.929	0	6	RPL13A
0	0.682239	0.994	0.871	0	6	RPL23
0	0.667004	0.571	0.13	0	6	KRT8
0	0.656535	0.539	0.098	0	6	PSCA
0	0.649574	0.919	0.731	0	6	RPS17
0	0.640609	0.606	0.137	0	6	TACSTD2
0	0.62033	0.995	0.783	0	6	S100A11
0	0.617034	0.528	0.106	0	6	ELF3
0	0.593898	0.611	0.185	0	6	ID1
0	0.591261	0.514	0.113	0	6	FXYD3
0	0.583569	0.623	0.156	0	6	KRT13
0	0.577063	0.999	0.968	0	6	RPL37A
0	0.569823	0.998	0.908	0	6	RPL27A
0	0.538163	0.524	0.157	0	6	SNCG
0	0.523895	0.649	0.172	0	6	SFN
0	0.495671	0.424	0.094	0	6	C19orf33
0	0.461431	0.667	0.264	0	6	AQP3
0	0.425098	0.373	0.089	0	6	AGR2
0	0.418325	0.801	0.406	0	6	AREG
0	0.355756	0.286	0.056	0	6	LCN2
0	0.353473	0.403	0.104	0	6	AKR1C2
0	0.301536	0.717	0.271	0	6	FABP4
4.08e-304	0.498554	0.672	0.277	1.01e-299	6	PHLDA2
2.98e-276	0.337297	0.294	0.064	7.39e-272	6	CLDN7
9.27e-275	0.263774	0.207	0.033	2.3e-270	6	PIGR
6.44e-264	0.318426	0.341	0.088	1.6e-259	6	GDF15
6.79e-257	0.277007	0.195	0.032	1.68e-252	6	UPK1A
2.05e-253	0.465605	0.949	0.714	5.09e-249	6	SQSTM1
1.28e-250	0.310862	0.248	0.051	3.18e-246	6	KRT23
1.33e-218	0.396478	0.349	0.107	3.3e-214	6	LMO7
1.05e-217	0.503728	0.945	0.794	2.59e-213	6	RPL31
5.39e-213	0.377524	0.268	0.065	1.34e-208	6	PCAT19
1.51e-205	0.395288	0.555	0.235	3.73e-201	6	IFI27
4.8e-202	0.416733	0.998	0.949	1.19e-197	6	RPS11
1.05e-200	0.314971	0.282	0.076	2.61e-196	6	GPX2
1.26e-195	0.400143	0.998	0.964	3.12e-191	6	RPLP0
1.24e-186	0.288068	0.245	0.062	3.07e-182	6	SDCBP2
6.77e-182	0.269827	0.213	0.05	1.68e-177	6	SMIM22
3.32e-181	0.260214	0.209	0.048	8.23e-177	6	MAL2
4.22e-178	0.310814	0.222	0.055	1.05e-173	6	GPM6A
[truncated: 12,190 more rows]

## Sheet: Table S5
Table S5 Antibodies used in the IMC analysis
No.	Label	Antibody	Vendor	Catalog	Clone	Host	Isotype	Reactivity	Application	dilution
1	Dy163	CD45	ebioscience	14-9457-82	2B11	Mouse	IgG1, κ	Human	Flow,WB,IHC-P, ICC/IF	50
2	Er170	CD3	Fluidigm	3170019D	Polyclonal, C-Termina	Rabbit		Human	IMC-Paraffin	50
3	Gd156	CD4	Fluidigm	3156033D	EPR6855	Rabbit	IgG	Human	IMC-Paraffin	50
4	Gd155	Foxp3	Biolegend	320102	206D	Mouse	IgG1,κ	Human, Cross-Reactivity: Baboon, Cynomolgus, Rhesus, Pigtailed Macaque	WB-Quality tested ICFC,IHC-Reported in the literature	50
5	Dy162	CD8a	Fluidigm	3162035D	D8A8Y	Rabbit	IgG	Human	IMC-Paraffin	50
6	Sm149	CD11b/Mac-1	Fluidigm	3149028D	EPR1344	Rabbit	IgG	Human, Mouse	IMC-Paraffin	50
7	Sm154	CD11c	Fluidigm	3154025D	Polyclonal	Rabbit	Polyclonal	Human	IMC-Paraffin	50
8	Nd144	CD14	Fluidigm	3144025D	EPR3653	Rabbit	IgG	Human	IMC-Paraffin	50
9	Eu153	CD15	Biolegend	301902	HI98	Mouse	IgM,κ	Human, Cross-Reactivity: Chimpanzee	FC - Quality tested IHC-P - Validated IHC - Reported in the literature	200
10	Nd146	CD16	Fluidigm	3146020D	EPR16784	Rabbit	IgG	Rat, Human	IMC-Paraffin	50
11	Nd142	CD19	Fluidigm	3142014D	6OMP31	Rat	IgG2a	Human, Mouse, Rat	IMC-Paraffin	50
12	Nd145	CD33	Fluidigm	3145017D	Polyclonal	Rabbit	IgG	Human, Mouse, Rat	IMC-Paraffin	50
13	Sm152	CD56	Abcam	9018	RNL-1	Mouse	IgG1	Mouse, Rat, Human	Flow Cyt, IHC-FoFr, ICC/IF, ICC, WB, IHC-P	50
14	Tb159	CD68	Biolegend	916104	KP1	Mouse	IgG1,κ	Human	IHC-P - Quality tested IP, WB - Reported in the literature	200
15	Sm147	IFN-γ	Abcam	9657	Polyclonal	Rabbit	IgG	Mouse, Human, Macaque monkey	Sandwich ELISA, WB, Neutralising, ICC/IF, IHC-P	50
16	Yb174	HLA-DR	Fluidigm	3174023D	YE2/36 HLK	Rat	IgG2a	Human	IMC-Paraffin	50
17	Nd150	CD274/PD-L1	Fluidigm	3150031D	E1L3N	Rabbit	IgG	Human	IMC-Paraffin	50
18	Yb172	CD273/PD-L2	Fluidigm	3172028D	176611	Mouse	IgG2b	Human	IMC-Paraffin	50
19	Ho165	CD279/PD-1	Fluidigm	3165039D	EPR4877(2)	Rabbit	IgG	Human	IMC-Paraffin	50
20	Dy164	CK AE1/AE3	Biolegend	914204	AE-1/AE-3	Mouse	IgG1,κ	Human, Rat, Cross-Reactivity: Dog, Primate	IHC-P - Quality tested	200
21	Pr141	α-SMA	ebioscience	14-9760-82	1A4	Mouse	IgG2a, kappa	Human, Mouse, Rat	Flow,ICC,IF,IHC-F ,IHC-P,IP,WB	200
22	Tm169	collagen I	Abcam	88147	3G3	Mouse	IgG3	Mouse, Human	WB, ELISA, IP, IHC-P, Sandwich ELISA	200
23	Gd158	CD324/E-Cadherin	Abcam	231303	4A2	Mouse	IgG1,κ	Mouse, Rat, Human	WB, ICC/IF, IHC-P	50
24	Nd148	Vimentin	Abcam	8978	RV202	Mouse	IgG1	Mouse, Rat, Goat, Chicken, Hamster, Cow, Dog, Human, Xenopus laevis, Monkey, Zebrafish	Flow Cyt, ICC, IHC-Fr, WB, IHC-FoFr, IP, IHC-P, ICC/IF, IHC (PFA fixed)	50
25	Er168	Ki-67	Biolegend	350502	Ki-67	Mouse	IgG1,κ	Human, Cross-Reactivity: Bovine	ICFC - Quality tested IF, CyTOF®, WB - Validated IHC - Reported in the literature	50
26	Lu175	b-catenin	Biolegend	844603	12F7	Mouse	IgG1,κ	Human, Mouse, Rat	WB - Quality tested	50
27	Er166	CD45RO	Abcam	23	UCH-L1	Mouse	IgG2a	Human	Flow Cyt, IP, WB, IHC-P, IHC-Fr	50
28	Nd143	CD45RA	Abcam	8217	MEM-56	Mouse	IgG2b	Human	WB,IHC-P,Flow Cyt,IP	50
29	Gd160	TNF-α	Abcam	9739	Polyclonal	Rabbit		Mouse, Human	IHC-Fr, IHC-P, WB, Neutralising, Sandwich ELISA, ICC/IF	50
30	Eu151	TGF-β	Biolegend	846802	O92B5	Mouse	IgG2a, κ	Human	WB - Quality tested IHC-P - Validated	50
31	Yb171	IL-10	Abcam	ab134742	4A7-25-17	Mouse	IgG1	Human	WB, IHC-P, Sandwich ELISA	100

## Sheet: Table S6
Table S6 Cell-cell interaction identified by CellChat
Category	source	target	ligand	receptor	prob	pval	interaction_name	pathway_name	annotation	evidence
NHIC	Myofibro	Bcell	GDF15	TGFBR2	3.6523e-08	0.02	GDF15_TGFBR2	GDF	Secreted Signaling	KEGG: hsa04350
NHIC	Endo	Bcell	GDF15	TGFBR2	3.6523e-08	0.01	GDF15_TGFBR2	GDF	Secreted Signaling	KEGG: hsa04350
NHIC	Adi	Bcell	GDF15	TGFBR2	3.6523e-08	0	GDF15_TGFBR2	GDF	Secreted Signaling	KEGG: hsa04350
NHIC	SM	Bcell	GDF15	TGFBR2	3.6523e-08	0	GDF15_TGFBR2	GDF	Secreted Signaling	KEGG: hsa04350
NHIC	Fibro	Bcell	GDF15	TGFBR2	3.6523e-08	0	GDF15_TGFBR2	GDF	Secreted Signaling	KEGG: hsa04350
NHIC	Epi	Bcell	GDF15	TGFBR2	2.19138e-07	0	GDF15_TGFBR2	GDF	Secreted Signaling	KEGG: hsa04350
NHIC	Myofibro	NT	GDF15	TGFBR2	3.6523e-08	0.01	GDF15_TGFBR2	GDF	Secreted Signaling	KEGG: hsa04350
NHIC	Endo	NT	GDF15	TGFBR2	3.6523e-08	0.01	GDF15_TGFBR2	GDF	Secreted Signaling	KEGG: hsa04350
NHIC	Adi	NT	GDF15	TGFBR2	3.6523e-08	0	GDF15_TGFBR2	GDF	Secreted Signaling	KEGG: hsa04350
NHIC	SM	NT	GDF15	TGFBR2	3.6523e-08	0	GDF15_TGFBR2	GDF	Secreted Signaling	KEGG: hsa04350
NHIC	Fibro	NT	GDF15	TGFBR2	3.6523e-08	0	GDF15_TGFBR2	GDF	Secreted Signaling	KEGG: hsa04350
NHIC	Epi	NT	GDF15	TGFBR2	2.19138e-07	0	GDF15_TGFBR2	GDF	Secreted Signaling	KEGG: hsa04350
NHIC	Myofibro	Myofibro	GDF15	TGFBR2	7.3046e-08	0	GDF15_TGFBR2	GDF	Secreted Signaling	KEGG: hsa04350
NHIC	Endo	Myofibro	GDF15	TGFBR2	7.3046e-08	0	GDF15_TGFBR2	GDF	Secreted Signaling	KEGG: hsa04350
NHIC	Adi	Myofibro	GDF15	TGFBR2	7.3046e-08	0	GDF15_TGFBR2	GDF	Secreted Signaling	KEGG: hsa04350
NHIC	SM	Myofibro	GDF15	TGFBR2	7.3046e-08	0	GDF15_TGFBR2	GDF	Secreted Signaling	KEGG: hsa04350
NHIC	Fibro	Myofibro	GDF15	TGFBR2	7.3046e-08	0	GDF15_TGFBR2	GDF	Secreted Signaling	KEGG: hsa04350
NHIC	Epi	Myofibro	GDF15	TGFBR2	4.38276e-07	0	GDF15_TGFBR2	GDF	Secreted Signaling	KEGG: hsa04350
NHIC	Myofibro	Endo	GDF15	TGFBR2	3.28707e-07	0	GDF15_TGFBR2	GDF	Secreted Signaling	KEGG: hsa04350
NHIC	Endo	Endo	GDF15	TGFBR2	3.28707e-07	0	GDF15_TGFBR2	GDF	Secreted Signaling	KEGG: hsa04350
NHIC	Adi	Endo	GDF15	TGFBR2	3.28707e-07	0	GDF15_TGFBR2	GDF	Secreted Signaling	KEGG: hsa04350
NHIC	SM	Endo	GDF15	TGFBR2	3.28707e-07	0	GDF15_TGFBR2	GDF	Secreted Signaling	KEGG: hsa04350
NHIC	Fibro	Endo	GDF15	TGFBR2	3.28707e-07	0	GDF15_TGFBR2	GDF	Secreted Signaling	KEGG: hsa04350
NHIC	Epi	Endo	GDF15	TGFBR2	1.97224e-06	0	GDF15_TGFBR2	GDF	Secreted Signaling	KEGG: hsa04350
NHIC	Myofibro	CD8T	GDF15	TGFBR2	3.6523e-08	0.02	GDF15_TGFBR2	GDF	Secreted Signaling	KEGG: hsa04350
NHIC	Endo	CD8T	GDF15	TGFBR2	3.6523e-08	0.01	GDF15_TGFBR2	GDF	Secreted Signaling	KEGG: hsa04350
NHIC	Adi	CD8T	GDF15	TGFBR2	3.6523e-08	0	GDF15_TGFBR2	GDF	Secreted Signaling	KEGG: hsa04350
NHIC	SM	CD8T	GDF15	TGFBR2	3.6523e-08	0	GDF15_TGFBR2	GDF	Secreted Signaling	KEGG: hsa04350
NHIC	Fibro	CD8T	GDF15	TGFBR2	3.6523e-08	0	GDF15_TGFBR2	GDF	Secreted Signaling	KEGG: hsa04350
NHIC	Epi	CD8T	GDF15	TGFBR2	2.19138e-07	0	GDF15_TGFBR2	GDF	Secreted Signaling	KEGG: hsa04350
NHIC	Myofibro	Fibro	GDF15	TGFBR2	3.6523e-08	0.02	GDF15_TGFBR2	GDF	Secreted Signaling	KEGG: hsa04350
NHIC	Endo	Fibro	GDF15	TGFBR2	3.6523e-08	0.01	GDF15_TGFBR2	GDF	Secreted Signaling	KEGG: hsa04350
NHIC	Adi	Fibro	GDF15	TGFBR2	3.6523e-08	0	GDF15_TGFBR2	GDF	Secreted Signaling	KEGG: hsa04350
NHIC	SM	Fibro	GDF15	TGFBR2	3.6523e-08	0	GDF15_TGFBR2	GDF	Secreted Signaling	KEGG: hsa04350
NHIC	Fibro	Fibro	GDF15	TGFBR2	3.6523e-08	0	GDF15_TGFBR2	GDF	Secreted Signaling	KEGG: hsa04350
NHIC	Epi	Fibro	GDF15	TGFBR2	2.19138e-07	0	GDF15_TGFBR2	GDF	Secreted Signaling	KEGG: hsa04350
NHIC	Myofibro	Macro	GDF15	TGFBR2	3.6523e-08	0.02	GDF15_TGFBR2	GDF	Secreted Signaling	KEGG: hsa04350
NHIC	Endo	Macro	GDF15	TGFBR2	3.6523e-08	0.01	GDF15_TGFBR2	GDF	Secreted Signaling	KEGG: hsa04350
NHIC	Adi	Macro	GDF15	TGFBR2	3.6523e-08	0	GDF15_TGFBR2	GDF	Secreted Signaling	KEGG: hsa04350
NHIC	SM	Macro	GDF15	TGFBR2	3.6523e-08	0	GDF15_TGFBR2	GDF	Secreted Signaling	KEGG: hsa04350
NHIC	Fibro	Macro	GDF15	TGFBR2	3.6523e-08	0	GDF15_TGFBR2	GDF	Secreted Signaling	KEGG: hsa04350
NHIC	Epi	Macro	GDF15	TGFBR2	2.19138e-07	0	GDF15_TGFBR2	GDF	Secreted Signaling	KEGG: hsa04350
NHIC	Myofibro	Epi	GDF15	TGFBR2	3.6523e-08	0.02	GDF15_TGFBR2	GDF	Secreted Signaling	KEGG: hsa04350
NHIC	Endo	Epi	GDF15	TGFBR2	3.6523e-08	0.01	GDF15_TGFBR2	GDF	Secreted Signaling	KEGG: hsa04350
NHIC	Adi	Epi	GDF15	TGFBR2	3.6523e-08	0	GDF15_TGFBR2	GDF	Secreted Signaling	KEGG: hsa04350
NHIC	SM	Epi	GDF15	TGFBR2	3.6523e-08	0	GDF15_TGFBR2	GDF	Secreted Signaling	KEGG: hsa04350
NHIC	Fibro	Epi	GDF15	TGFBR2	3.6523e-08	0	GDF15_TGFBR2	GDF	Secreted Signaling	KEGG: hsa04350
NHIC	Epi	Epi	GDF15	TGFBR2	2.19138e-07	0	GDF15_TGFBR2	GDF	Secreted Signaling	KEGG: hsa04350
NHIC	Myofibro	Neutro	GDF15	TGFBR2	3.6523e-08	0.02	GDF15_TGFBR2	GDF	Secreted Signaling	KEGG: hsa04350
NHIC	Endo	Neutro	GDF15	TGFBR2	3.6523e-08	0.01	GDF15_TGFBR2	GDF	Secreted Signaling	KEGG: hsa04350
NHIC	Adi	Neutro	GDF15	TGFBR2	3.6523e-08	0	GDF15_TGFBR2	GDF	Secreted Signaling	KEGG: hsa04350
NHIC	SM	Neutro	GDF15	TGFBR2	3.6523e-08	0	GDF15_TGFBR2	GDF	Secreted Signaling	KEGG: hsa04350
NHIC	Fibro	Neutro	GDF15	TGFBR2	3.6523e-08	0	GDF15_TGFBR2	GDF	Secreted Signaling	KEGG: hsa04350
NHIC	Epi	Neutro	GDF15	TGFBR2	2.19138e-07	0	GDF15_TGFBR2	GDF	Secreted Signaling	KEGG: hsa04350
NHIC	Fibro	Endo	WNT5A	FZD4	3.6523e-08	0	WNT5A_FZD4	ncWNT	Secreted Signaling	KEGG: hsa04310
NHIC	Fibro	Endo	WNT5A	FZD6	3.6523e-08	0	WNT5A_FZD6	ncWNT	Secreted Signaling	KEGG: hsa04310
NHIC	Fibro	Epi	WNT5A	FZD6	3.65428e-08	0	WNT5A_FZD6	ncWNT	Secreted Signaling	KEGG: hsa04310
NHIC	Fibro	Myofibro	WNT5A	FZD7	3.65428e-08	0	WNT5A_FZD7	ncWNT	Secreted Signaling	KEGG: hsa04310
NHIC	Fibro	Fibro	WNT5A	FZD7	3.65428e-08	0	WNT5A_FZD7	ncWNT	Secreted Signaling	KEGG: hsa04310
NHIC	Fibro	Endo	WNT5A	MCAM	3.6523e-08	0	WNT5A_MCAM	ncWNT	Secreted Signaling	PMID: 24335906
NHIC	Fibro	SM	WNT5A	MCAM	1.46092e-07	0	WNT5A_MCAM	ncWNT	Secreted Signaling	PMID: 24335906
NHIC	Epi	Fibro	TGFA	EGFR	3.6523e-08	0	TGFA_EGFR	EGF	Secreted Signaling	KEGG: hsa04012
NHIC	Epi	Epi	TGFA	EGFR	2.92184e-07	0	TGFA_EGFR	EGF	Secreted Signaling	KEGG: hsa04012
NHIC	Tregs	Fibro	AREG	EGFR	7.3046e-08	0	AREG_EGFR	EGF	Secreted Signaling	KEGG: hsa04012
NHIC	NT	Fibro	AREG	EGFR	1.82615e-07	0	AREG_EGFR	EGF	Secreted Signaling	KEGG: hsa04012
NHIC	Myofibro	Fibro	AREG	EGFR	1.46092e-07	0	AREG_EGFR	EGF	Secreted Signaling	KEGG: hsa04012
NHIC	Endo	Fibro	AREG	EGFR	2.92184e-07	0	AREG_EGFR	EGF	Secreted Signaling	KEGG: hsa04012
NHIC	Adi	Fibro	AREG	EGFR	2.92184e-07	0	AREG_EGFR	EGF	Secreted Signaling	KEGG: hsa04012
NHIC	CD8T	Fibro	AREG	EGFR	1.82615e-07	0	AREG_EGFR	EGF	Secreted Signaling	KEGG: hsa04012
NHIC	SM	Fibro	AREG	EGFR	1.82615e-07	0	AREG_EGFR	EGF	Secreted Signaling	KEGG: hsa04012
NHIC	Fibro	Fibro	AREG	EGFR	1.82615e-07	0	AREG_EGFR	EGF	Secreted Signaling	KEGG: hsa04012
NHIC	Macro	Fibro	AREG	EGFR	5.11322e-07	0	AREG_EGFR	EGF	Secreted Signaling	KEGG: hsa04012
NHIC	Epi	Fibro	AREG	EGFR	1.7531e-06	0	AREG_EGFR	EGF	Secreted Signaling	KEGG: hsa04012
NHIC	NK	Fibro	AREG	EGFR	7.3046e-08	0	AREG_EGFR	EGF	Secreted Signaling	KEGG: hsa04012
NHIC	Mast	Fibro	AREG	EGFR	1.6344e-06	0	AREG_EGFR	EGF	Secreted Signaling	KEGG: hsa04012
NHIC	DC	Fibro	AREG	EGFR	1.82615e-07	0	AREG_EGFR	EGF	Secreted Signaling	KEGG: hsa04012
NHIC	Tregs	Epi	AREG	EGFR	5.84368e-07	0	AREG_EGFR	EGF	Secreted Signaling	KEGG: hsa04012
NHIC	NT	Epi	AREG	EGFR	1.46092e-06	0	AREG_EGFR	EGF	Secreted Signaling	KEGG: hsa04012
NHIC	Myofibro	Epi	AREG	EGFR	1.16873e-06	0	AREG_EGFR	EGF	Secreted Signaling	KEGG: hsa04012
NHIC	Endo	Epi	AREG	EGFR	2.33747e-06	0	AREG_EGFR	EGF	Secreted Signaling	KEGG: hsa04012
NHIC	Adi	Epi	AREG	EGFR	2.33747e-06	0	AREG_EGFR	EGF	Secreted Signaling	KEGG: hsa04012
NHIC	CD8T	Epi	AREG	EGFR	1.46092e-06	0	AREG_EGFR	EGF	Secreted Signaling	KEGG: hsa04012
NHIC	SM	Epi	AREG	EGFR	1.46092e-06	0	AREG_EGFR	EGF	Secreted Signaling	KEGG: hsa04012
NHIC	Fibro	Epi	AREG	EGFR	1.46092e-06	0	AREG_EGFR	EGF	Secreted Signaling	KEGG: hsa04012
NHIC	Macro	Epi	AREG	EGFR	4.09056e-06	0	AREG_EGFR	EGF	Secreted Signaling	KEGG: hsa04012
NHIC	Epi	Epi	AREG	EGFR	1.40246e-05	0	AREG_EGFR	EGF	Secreted Signaling	KEGG: hsa04012
NHIC	NK	Epi	AREG	EGFR	5.84368e-07	0	AREG_EGFR	EGF	Secreted Signaling	KEGG: hsa04012
NHIC	Mast	Epi	AREG	EGFR	1.30751e-05	0	AREG_EGFR	EGF	Secreted Signaling	KEGG: hsa04012
NHIC	DC	Epi	AREG	EGFR	1.46092e-06	0	AREG_EGFR	EGF	Secreted Signaling	KEGG: hsa04012
NHIC	Endo	Fibro	HBEGF	EGFR	3.6523e-08	0	HBEGF_EGFR	EGF	Secreted Signaling	KEGG: hsa04012
NHIC	Epi	Fibro	HBEGF	EGFR	7.3046e-08	0	HBEGF_EGFR	EGF	Secreted Signaling	KEGG: hsa04012
NHIC	Endo	Epi	HBEGF	EGFR	2.92184e-07	0	HBEGF_EGFR	EGF	Secreted Signaling	KEGG: hsa04012
NHIC	Epi	Epi	HBEGF	EGFR	5.84368e-07	0	HBEGF_EGFR	EGF	Secreted Signaling	KEGG: hsa04012
NHIC	Macro	Fibro	EREG	EGFR	2.55661e-07	0	EREG_EGFR	EGF	Secreted Signaling	KEGG: hsa04012
NHIC	Macro	Epi	EREG	EGFR	2.04528e-06	0	EREG_EGFR	EGF	Secreted Signaling	KEGG: hsa04012
NHIC	Fibro	Epi	NRG1	ERBB3	3.6523e-08	0	NRG1_ERBB3	NRG	Secreted Signaling	KEGG: hsa04012
NHIC	Epi	Epi	NRG1	ERBB3	3.6523e-08	0	NRG1_ERBB3	NRG	Secreted Signaling	KEGG: hsa04012
NHIC	Fibro	Myofibro	FGF2	FGFR1	1.82615e-07	0	FGF2_FGFR1	FGF	Secreted Signaling	PMC: 4393358
NHIC	Fibro	Endo	FGF2	FGFR1	3.6523e-08	0	FGF2_FGFR1	FGF	Secreted Signaling	PMC: 4393358
NHIC	Fibro	SM	FGF2	FGFR1	3.6523e-08	0	FGF2_FGFR1	FGF	Secreted Signaling	PMC: 4393358
NHIC	Fibro	Fibro	FGF2	FGFR1	1.82615e-07	0	FGF2_FGFR1	FGF	Secreted Signaling	PMC: 4393358
NHIC	Fibro	Epi	FGF2	FGFR3	3.6523e-08	0	FGF2_FGFR3	FGF	Secreted Signaling	PMC: 4393358
NHIC	Myofibro	Myofibro	FGF7	FGFR1	1.09569e-06	0	FGF7_FGFR1	FGF	Secreted Signaling	PMC: 4393358
NHIC	Fibro	Myofibro	FGF7	FGFR1	1.82615e-07	0	FGF7_FGFR1	FGF	Secreted Signaling	PMC: 4393358
NHIC	Myofibro	Endo	FGF7	FGFR1	2.19138e-07	0	FGF7_FGFR1	FGF	Secreted Signaling	PMC: 4393358
NHIC	Fibro	Endo	FGF7	FGFR1	3.6523e-08	0	FGF7_FGFR1	FGF	Secreted Signaling	PMC: 4393358
NHIC	Myofibro	SM	FGF7	FGFR1	2.19138e-07	0	FGF7_FGFR1	FGF	Secreted Signaling	PMC: 4393358
NHIC	Fibro	SM	FGF7	FGFR1	3.6523e-08	0	FGF7_FGFR1	FGF	Secreted Signaling	PMC: 4393358
NHIC	Myofibro	Fibro	FGF7	FGFR1	1.09569e-06	0	FGF7_FGFR1	FGF	Secreted Signaling	PMC: 4393358
NHIC	Fibro	Fibro	FGF7	FGFR1	1.82615e-07	0	FGF7_FGFR1	FGF	Secreted Signaling	PMC: 4393358
NHIC	SM	Myofibro	PDGFA	PDGFRA	1.0895e-07	0	PDGFA_PDGFRA	PDGF	Secreted Signaling	PMID: 15207812
NHIC	Epi	Myofibro	PDGFA	PDGFRA	1.09068e-07	0	PDGFA_PDGFRA	PDGF	Secreted Signaling	PMID: 15207812
NHIC	SM	Fibro	PDGFA	PDGFRA	1.81828e-07	0	PDGFA_PDGFRA	PDGF	Secreted Signaling	PMID: 15207812
NHIC	Epi	Fibro	PDGFA	PDGFRA	1.82025e-07	0	PDGFA_PDGFRA	PDGF	Secreted Signaling	PMID: 15207812
NHIC	SM	Myofibro	PDGFA	PDGFRB	3.63167e-08	0	PDGFA_PDGFRB	PDGF	Secreted Signaling	PMID: 15207812
NHIC	Epi	Myofibro	PDGFA	PDGFRB	3.6356e-08	0	PDGFA_PDGFRB	PDGF	Secreted Signaling	PMID: 15207812
NHIC	SM	SM	PDGFA	PDGFRB	1.45777e-07	0	PDGFA_PDGFRB	PDGF	Secreted Signaling	PMID: 15207812
NHIC	Epi	SM	PDGFA	PDGFRB	1.45934e-07	0	PDGFA_PDGFRB	PDGF	Secreted Signaling	PMID: 15207812
NHIC	SM	Fibro	PDGFA	PDGFRB	3.63656e-08	0	PDGFA_PDGFRB	PDGF	Secreted Signaling	PMID: 15207812
NHIC	Epi	Fibro	PDGFA	PDGFRB	3.64049e-08	0	PDGFA_PDGFRB	PDGF	Secreted Signaling	PMID: 15207812
NHIC	Endo	Myofibro	PDGFB	PDGFRA	1.08803e-07	0	PDGFB_PDGFRA	PDGF	Secreted Signaling	PMID: 15207812
NHIC	Endo	Fibro	PDGFB	PDGFRA	1.81583e-07	0	PDGFB_PDGFRA	PDGF	Secreted Signaling	PMID: 15207812
NHIC	Endo	Myofibro	PDGFB	PDGFRB	3.62677e-08	0	PDGFB_PDGFRB	PDGF	Secreted Signaling	PMID: 15207812
NHIC	Endo	SM	PDGFB	PDGFRB	1.4558e-07	0	PDGFB_PDGFRB	PDGF	Secreted Signaling	PMID: 15207812
NHIC	Endo	Fibro	PDGFB	PDGFRB	3.63166e-08	0	PDGFB_PDGFRB	PDGF	Secreted Signaling	PMID: 15207812
NHIC	Fibro	Myofibro	PDGFD	PDGFRB	3.62384e-08	0	PDGFD_PDGFRB	PDGF	Secreted Signaling	PMID: 15207812
NHIC	Fibro	SM	PDGFD	PDGFRB	1.45462e-07	0	PDGFD_PDGFRB	PDGF	Secreted Signaling	PMID: 15207812
NHIC	Fibro	Fibro	PDGFD	PDGFRB	3.62872e-08	0	PDGFD_PDGFRB	PDGF	Secreted Signaling	PMID: 15207812
NHIC	SM	Endo	VEGFA	FLT1	3.6523e-07	0	VEGFA_VEGFR1	VEGF	Secreted Signaling	KEGG: hsa04370; PMID: 16633338
NHIC	Fibro	Endo	VEGFA	FLT1	7.3046e-07	0	VEGFA_VEGFR1	VEGF	Secreted Signaling	KEGG: hsa04370; PMID: 16633338
NHIC	Macro	Endo	VEGFA	FLT1	1.09569e-06	0	VEGFA_VEGFR1	VEGF	Secreted Signaling	KEGG: hsa04370; PMID: 16633338
NHIC	Epi	Endo	VEGFA	FLT1	3.28706e-06	0	VEGFA_VEGFR1	VEGF	Secreted Signaling	KEGG: hsa04370; PMID: 16633338
NHIC	Mast	Endo	VEGFA	FLT1	2.10007e-06	0	VEGFA_VEGFR1	VEGF	Secreted Signaling	KEGG: hsa04370; PMID: 16633338
NHIC	SM	Endo	VEGFA	KDR	1.4625e-07	0	VEGFA_VEGFR2	VEGF	Secreted Signaling	KEGG: hsa04370; PMID: 16633338
NHIC	Fibro	Endo	VEGFA	KDR	2.925e-07	0	VEGFA_VEGFR2	VEGF	Secreted Signaling	KEGG: hsa04370; PMID: 16633338
NHIC	Macro	Endo	VEGFA	KDR	4.3875e-07	0	VEGFA_VEGFR2	VEGF	Secreted Signaling	KEGG: hsa04370; PMID: 16633338
NHIC	Epi	Endo	VEGFA	KDR	1.31625e-06	0	VEGFA_VEGFR2	VEGF	Secreted Signaling	KEGG: hsa04370; PMID: 16633338
NHIC	Mast	Endo	VEGFA	KDR	8.40937e-07	0	VEGFA_VEGFR2	VEGF	Secreted Signaling	KEGG: hsa04370; PMID: 16633338
NHIC	Bcell	Endo	VEGFB	FLT1	3.6523e-07	0	VEGFB_VEGFR1	VEGF	Secreted Signaling	KEGG: hsa04370; PMID: 16633338
NHIC	Myofibro	Endo	VEGFB	FLT1	7.3046e-07	0	VEGFB_VEGFR1	VEGF	Secreted Signaling	KEGG: hsa04370; PMID: 16633338
NHIC	SM	Endo	VEGFB	FLT1	3.6523e-07	0	VEGFB_VEGFR1	VEGF	Secreted Signaling	KEGG: hsa04370; PMID: 16633338
NHIC	Fibro	Endo	VEGFB	FLT1	3.6523e-07	0	VEGFB_VEGFR1	VEGF	Secreted Signaling	KEGG: hsa04370; PMID: 16633338
NHIC	Macro	Endo	VEGFB	FLT1	3.6523e-07	0	VEGFB_VEGFR1	VEGF	Secreted Signaling	KEGG: hsa04370; PMID: 16633338
NHIC	Epi	Endo	VEGFB	FLT1	3.6523e-07	0	VEGFB_VEGFR1	VEGF	Secreted Signaling	KEGG: hsa04370; PMID: 16633338
NHIC	Mast	Endo	VEGFB	FLT1	3.6523e-07	0	VEGFB_VEGFR1	VEGF	Secreted Signaling	KEGG: hsa04370; PMID: 16633338
NHIC	SM	Endo	VEGFA	FLT1_KDR	9.67222e-08	0	VEGFA_VEGFR1R2	VEGF	Secreted Signaling	PMID: 16633338
NHIC	Fibro	Endo	VEGFA	FLT1_KDR	1.93444e-07	0	VEGFA_VEGFR1R2	VEGF	Secreted Signaling	PMID: 16633338
NHIC	Macro	Endo	VEGFA	FLT1_KDR	2.90167e-07	0	VEGFA_VEGFR1R2	VEGF	Secreted Signaling	PMID: 16633338
NHIC	Epi	Endo	VEGFA	FLT1_KDR	8.70499e-07	0	VEGFA_VEGFR1R2	VEGF	Secreted Signaling	PMID: 16633338
NHIC	Mast	Endo	VEGFA	FLT1_KDR	5.56152e-07	0	VEGFA_VEGFR1R2	VEGF	Secreted Signaling	PMID: 16633338
NHIC	Myofibro	Myofibro	IGF1	IGF1R	1.07983e-07	0	IGF1_IGF1R	IGF	Secreted Signaling	PMID: 14604834
NHIC	Macro	Myofibro	IGF1	IGF1R	3.62578e-08	0	IGF1_IGF1R	IGF	Secreted Signaling	PMID: 14604834
NHIC	Myofibro	Endo	IGF1	IGF1R	1.07868e-07	0	IGF1_IGF1R	IGF	Secreted Signaling	PMID: 14604834
NHIC	Macro	Endo	IGF1	IGF1R	3.62192e-08	0	IGF1_IGF1R	IGF	Secreted Signaling	PMID: 14604834
NHIC	Myofibro	Epi	IGF1	IGF1R	4.28819e-07	0	IGF1_IGF1R	IGF	Secreted Signaling	PMID: 14604834
NHIC	Macro	Epi	IGF1	IGF1R	1.43985e-07	0	IGF1_IGF1R	IGF	Secreted Signaling	PMID: 14604834
NHIC	Myofibro	Endo	IGF1	ITGA6_ITGB4	1.07868e-07	0	IGF1_ITGA6_ITGB4	IGF	Secreted Signaling	PMID: 28190785; PMID: 28873464
NHIC	Macro	Endo	IGF1	ITGA6_ITGB4	3.62192e-08	0	IGF1_ITGA6_ITGB4	IGF	Secreted Signaling	PMID: 28190785; PMID: 28873464
NHIC	Myofibro	Epi	IGF1	ITGA6_ITGB4	8.83649e-07	0	IGF1_ITGA6_ITGB4	IGF	Secreted Signaling	PMID: 28190785; PMID: 28873464
NHIC	Macro	Epi	IGF1	ITGA6_ITGB4	2.96705e-07	0	IGF1_ITGA6_ITGB4	IGF	Secreted Signaling	PMID: 28190785; PMID: 28873464
NHIC	NT	Tregs	CCL5	CCR4	2.00877e-07	0	CCL5_CCR4	CCL	Secreted Signaling	KEGG: hsa04060
NHIC	CD8T	Tregs	CCL5	CCR4	5.47845e-07	0	CCL5_CCR4	CCL	Secreted Signaling	KEGG: hsa04060
NHIC	NK	Tregs	CCL5	CCR4	7.85244e-07	0	CCL5_CCR4	CCL	Secreted Signaling	KEGG: hsa04060
NHIC	NT	Tregs	CCL20	CCR6	3.6523e-08	0.01	CCL20_CCR6	CCL	Secreted Signaling	KEGG: hsa04060
NHIC	Endo	Tregs	CCL20	CCR6	3.6523e-08	0.01	CCL20_CCR6	CCL	Secreted Signaling	KEGG: hsa04060
NHIC	Adi	Tregs	CCL20	CCR6	3.6523e-08	0	CCL20_CCR6	CCL	Secreted Signaling	KEGG: hsa04060
NHIC	CD8T	Tregs	CCL20	CCR6	3.6523e-08	0	CCL20_CCR6	CCL	Secreted Signaling	KEGG: hsa04060
NHIC	SM	Tregs	CCL20	CCR6	3.6523e-08	0.01	CCL20_CCR6	CCL	Secreted Signaling	KEGG: hsa04060
NHIC	Fibro	Tregs	CCL20	CCR6	3.6523e-08	0	CCL20_CCR6	CCL	Secreted Signaling	KEGG: hsa04060
NHIC	Macro	Tregs	CCL20	CCR6	7.3046e-08	0	CCL20_CCR6	CCL	Secreted Signaling	KEGG: hsa04060
NHIC	Epi	Tregs	CCL20	CCR6	2.55661e-07	0	CCL20_CCR6	CCL	Secreted Signaling	KEGG: hsa04060
NHIC	Mast	Tregs	CCL20	CCR6	3.6523e-08	0	CCL20_CCR6	CCL	Secreted Signaling	KEGG: hsa04060
NHIC	DC	Tregs	CCL20	CCR6	3.6523e-08	0	CCL20_CCR6	CCL	Secreted Signaling	KEGG: hsa04060
NHIC	NT	Bcell	CCL20	CCR6	3.6523e-08	0	CCL20_CCR6	CCL	Secreted Signaling	KEGG: hsa04060
NHIC	Endo	Bcell	CCL20	CCR6	3.6523e-08	0	CCL20_CCR6	CCL	Secreted Signaling	KEGG: hsa04060
NHIC	Adi	Bcell	CCL20	CCR6	3.6523e-08	0	CCL20_CCR6	CCL	Secreted Signaling	KEGG: hsa04060
NHIC	CD8T	Bcell	CCL20	CCR6	3.6523e-08	0	CCL20_CCR6	CCL	Secreted Signaling	KEGG: hsa04060
NHIC	SM	Bcell	CCL20	CCR6	3.6523e-08	0	CCL20_CCR6	CCL	Secreted Signaling	KEGG: hsa04060
NHIC	Fibro	Bcell	CCL20	CCR6	3.6523e-08	0	CCL20_CCR6	CCL	Secreted Signaling	KEGG: hsa04060
NHIC	Macro	Bcell	CCL20	CCR6	7.3046e-08	0	CCL20_CCR6	CCL	Secreted Signaling	KEGG: hsa04060
NHIC	Epi	Bcell	CCL20	CCR6	2.55661e-07	0	CCL20_CCR6	CCL	Secreted Signaling	KEGG: hsa04060
NHIC	Mast	Bcell	CCL20	CCR6	3.6523e-08	0	CCL20_CCR6	CCL	Secreted Signaling	KEGG: hsa04060
NHIC	DC	Bcell	CCL20	CCR6	3.6523e-08	0	CCL20_CCR6	CCL	Secreted Signaling	KEGG: hsa04060
NHIC	NT	CD8T	CCL20	CCR6	3.6523e-08	0	CCL20_CCR6	CCL	Secreted Signaling	KEGG: hsa04060
NHIC	Endo	CD8T	CCL20	CCR6	3.6523e-08	0	CCL20_CCR6	CCL	Secreted Signaling	KEGG: hsa04060
NHIC	Adi	CD8T	CCL20	CCR6	3.6523e-08	0	CCL20_CCR6	CCL	Secreted Signaling	KEGG: hsa04060
NHIC	CD8T	CD8T	CCL20	CCR6	3.6523e-08	0	CCL20_CCR6	CCL	Secreted Signaling	KEGG: hsa04060
NHIC	SM	CD8T	CCL20	CCR6	3.6523e-08	0	CCL20_CCR6	CCL	Secreted Signaling	KEGG: hsa04060
NHIC	Fibro	CD8T	CCL20	CCR6	3.6523e-08	0	CCL20_CCR6	CCL	Secreted Signaling	KEGG: hsa04060
NHIC	Macro	CD8T	CCL20	CCR6	7.3046e-08	0	CCL20_CCR6	CCL	Secreted Signaling	KEGG: hsa04060
NHIC	Epi	CD8T	CCL20	CCR6	2.55661e-07	0	CCL20_CCR6	CCL	Secreted Signaling	KEGG: hsa04060
NHIC	Mast	CD8T	CCL20	CCR6	3.6523e-08	0	CCL20_CCR6	CCL	Secreted Signaling	KEGG: hsa04060
NHIC	DC	CD8T	CCL20	CCR6	3.6523e-08	0	CCL20_CCR6	CCL	Secreted Signaling	KEGG: hsa04060
NHIC	Myofibro	Endo	CCL2	ACKR1	3.21401e-06	0	CCL2_ACKR1	CCL	Secreted Signaling	PMID: 26740381
NHIC	Endo	Endo	CCL2	ACKR1	9.64198e-06	0	CCL2_ACKR1	CCL	Secreted Signaling	PMID: 26740381
NHIC	Adi	Endo	CCL2	ACKR1	8.03506e-07	0	CCL2_ACKR1	CCL	Secreted Signaling	PMID: 26740381
NHIC	SM	Endo	CCL2	ACKR1	2.41051e-06	0	CCL2_ACKR1	CCL	Secreted Signaling	PMID: 26740381
NHIC	Fibro	Endo	CCL2	ACKR1	1.60701e-06	0	CCL2_ACKR1	CCL	Secreted Signaling	PMID: 26740381
NHIC	Macro	Endo	CCL2	ACKR1	8.03506e-07	0	CCL2_ACKR1	CCL	Secreted Signaling	PMID: 26740381
NHIC	Epi	Endo	CCL2	ACKR1	8.03506e-07	0	CCL2_ACKR1	CCL	Secreted Signaling	PMID: 26740381
NHIC	NT	Endo	CCL5	ACKR1	8.83849e-06	0	CCL5_ACKR1	CCL	Secreted Signaling	PMID: 26740381
NHIC	CD8T	Endo	CCL5	ACKR1	2.41046e-05	0	CCL5_ACKR1	CCL	Secreted Signaling	PMID: 26740381
NHIC	NK	Endo	CCL5	ACKR1	3.45496e-05	0	CCL5_ACKR1	CCL	Secreted Signaling	PMID: 26740381
NHIC	Endo	Endo	CCL14	ACKR1	1.44629e-05	0	CCL14_ACKR1	CCL	Secreted Signaling	PMID: 26740381
NHIC	Endo	Endo	CXCL1	ACKR1	8.03506e-07	0	CXCL1_ACKR1	CXCL	Secreted Signaling	PMID: 26740381
NHIC	Adi	Endo	CXCL1	ACKR1	8.03506e-07	0	CXCL1_ACKR1	CXCL	Secreted Signaling	PMID: 26740381
NHIC	Macro	Endo	CXCL1	ACKR1	8.03506e-07	0	CXCL1_ACKR1	CXCL	Secreted Signaling	PMID: 26740381
NHIC	Epi	Endo	CXCL1	ACKR1	1.60701e-06	0	CXCL1_ACKR1	CXCL	Secreted Signaling	PMID: 26740381
NHIC	Myofibro	Endo	CXCL2	ACKR1	8.03506e-07	0	CXCL2_ACKR1	CXCL	Secreted Signaling	PMID: 26740381
NHIC	Endo	Endo	CXCL2	ACKR1	9.64198e-06	0	CXCL2_ACKR1	CXCL	Secreted Signaling	PMID: 26740381
NHIC	Adi	Endo	CXCL2	ACKR1	8.03506e-07	0	CXCL2_ACKR1	CXCL	Secreted Signaling	PMID: 26740381
NHIC	SM	Endo	CXCL2	ACKR1	8.03506e-07	0	CXCL2_ACKR1	CXCL	Secreted Signaling	PMID: 26740381
NHIC	Fibro	Endo	CXCL2	ACKR1	8.03506e-07	0	CXCL2_ACKR1	CXCL	Secreted Signaling	PMID: 26740381
NHIC	Macro	Endo	CXCL2	ACKR1	1.36594e-05	0	CXCL2_ACKR1	CXCL	Secreted Signaling	PMID: 26740381
NHIC	Epi	Endo	CXCL2	ACKR1	8.03506e-07	0	CXCL2_ACKR1	CXCL	Secreted Signaling	PMID: 26740381
NHIC	Mast	Endo	CXCL2	ACKR1	8.03506e-07	0	CXCL2_ACKR1	CXCL	Secreted Signaling	PMID: 26740381
NHIC	DC	Endo	CXCL2	ACKR1	8.03506e-07	0	CXCL2_ACKR1	CXCL	Secreted Signaling	PMID: 26740381
NHIC	Myofibro	Endo	CXCL3	ACKR1	8.03506e-07	0	CXCL3_ACKR1	CXCL	Secreted Signaling	PMID: 26740381
NHIC	Endo	Endo	CXCL3	ACKR1	3.21401e-06	0	CXCL3_ACKR1	CXCL	Secreted Signaling	PMID: 26740381
NHIC	Adi	Endo	CXCL3	ACKR1	8.03506e-07	0	CXCL3_ACKR1	CXCL	Secreted Signaling	PMID: 26740381
NHIC	SM	Endo	CXCL3	ACKR1	8.03506e-07	0	CXCL3_ACKR1	CXCL	Secreted Signaling	PMID: 26740381
NHIC	Fibro	Endo	CXCL3	ACKR1	8.03506e-07	0	CXCL3_ACKR1	CXCL	Secreted Signaling	PMID: 26740381
NHIC	Macro	Endo	CXCL3	ACKR1	1.38603e-05	0	CXCL3_ACKR1	CXCL	Secreted Signaling	PMID: 26740381
NHIC	Epi	Endo	CXCL3	ACKR1	8.03506e-07	0	CXCL3_ACKR1	CXCL	Secreted Signaling	PMID: 26740381
NHIC	Mast	Endo	CXCL3	ACKR1	6.02629e-07	0	CXCL3_ACKR1	CXCL	Secreted Signaling	PMID: 26740381
NHIC	DC	Endo	CXCL3	ACKR1	8.03506e-07	0	CXCL3_ACKR1	CXCL	Secreted Signaling	PMID: 26740381
NHIC	Tregs	Endo	CXCL8	ACKR1	4.01753e-07	0	CXCL8_ACKR1	CXCL	Secreted Signaling	PMID: 26740381
NHIC	NT	Endo	CXCL8	ACKR1	6.42801e-06	0	CXCL8_ACKR1	CXCL	Secreted Signaling	PMID: 26740381
NHIC	Myofibro	Endo	CXCL8	ACKR1	6.42801e-06	0	CXCL8_ACKR1	CXCL	Secreted Signaling	PMID: 26740381
NHIC	Endo	Endo	CXCL8	ACKR1	1.44629e-05	0	CXCL8_ACKR1	CXCL	Secreted Signaling	PMID: 26740381
NHIC	Adi	Endo	CXCL8	ACKR1	1.36594e-05	0	CXCL8_ACKR1	CXCL	Secreted Signaling	PMID: 26740381
NHIC	CD8T	Endo	CXCL8	ACKR1	4.01751e-06	0	CXCL8_ACKR1	CXCL	Secreted Signaling	PMID: 26740381
NHIC	SM	Endo	CXCL8	ACKR1	1.04455e-05	0	CXCL8_ACKR1	CXCL	Secreted Signaling	PMID: 26740381
NHIC	Fibro	Endo	CXCL8	ACKR1	8.83849e-06	0	CXCL8_ACKR1	CXCL	Secreted Signaling	PMID: 26740381
NHIC	Macro	Endo	CXCL8	ACKR1	8.0545e-05	0	CXCL8_ACKR1	CXCL	Secreted Signaling	PMID: 26740381
NHIC	Epi	Endo	CXCL8	ACKR1	5.94559e-05	0	CXCL8_ACKR1	CXCL	Secreted Signaling	PMID: 26740381
NHIC	Neutro	Endo	CXCL8	ACKR1	1.1249e-05	0	CXCL8_ACKR1	CXCL	Secreted Signaling	PMID: 26740381
NHIC	Mast	Endo	CXCL8	ACKR1	7.2315e-06	0	CXCL8_ACKR1	CXCL	Secreted Signaling	PMID: 26740381
NHIC	DC	Endo	CXCL8	ACKR1	8.83849e-06	0	CXCL8_ACKR1	CXCL	Secreted Signaling	PMID: 26740381
NHIC	Endo	Neutro	CXCL1	CXCR2	3.6523e-08	0	CXCL1_CXCR2	CXCL	Secreted Signaling	KEGG: hsa04060
NHIC	Adi	Neutro	CXCL1	CXCR2	3.6523e-08	0	CXCL1_CXCR2	CXCL	Secreted Signaling	KEGG: hsa04060
NHIC	Macro	Neutro	CXCL1	CXCR2	3.6523e-08	0	CXCL1_CXCR2	CXCL	Secreted Signaling	KEGG: hsa04060
NHIC	Epi	Neutro	CXCL1	CXCR2	7.3046e-08	0	CXCL1_CXCR2	CXCL	Secreted Signaling	KEGG: hsa04060
NHIC	Myofibro	Neutro	CXCL2	CXCR2	3.6523e-08	0	CXCL2_CXCR2	CXCL	Secreted Signaling	KEGG: hsa04060
NHIC	Endo	Neutro	CXCL2	CXCR2	4.38276e-07	0	CXCL2_CXCR2	CXCL	Secreted Signaling	KEGG: hsa04060
NHIC	Adi	Neutro	CXCL2	CXCR2	3.6523e-08	0	CXCL2_CXCR2	CXCL	Secreted Signaling	KEGG: hsa04060
NHIC	SM	Neutro	CXCL2	CXCR2	3.6523e-08	0	CXCL2_CXCR2	CXCL	Secreted Signaling	KEGG: hsa04060
NHIC	Fibro	Neutro	CXCL2	CXCR2	3.6523e-08	0	CXCL2_CXCR2	CXCL	Secreted Signaling	KEGG: hsa04060
NHIC	Macro	Neutro	CXCL2	CXCR2	6.20891e-07	0	CXCL2_CXCR2	CXCL	Secreted Signaling	KEGG: hsa04060
NHIC	Epi	Neutro	CXCL2	CXCR2	3.6523e-08	0	CXCL2_CXCR2	CXCL	Secreted Signaling	KEGG: hsa04060
NHIC	Mast	Neutro	CXCL2	CXCR2	3.6523e-08	0	CXCL2_CXCR2	CXCL	Secreted Signaling	KEGG: hsa04060
NHIC	DC	Neutro	CXCL2	CXCR2	3.6523e-08	0	CXCL2_CXCR2	CXCL	Secreted Signaling	KEGG: hsa04060
NHIC	Myofibro	Neutro	CXCL3	CXCR2	3.6523e-08	0	CXCL3_CXCR2	CXCL	Secreted Signaling	KEGG: hsa04060
NHIC	Endo	Neutro	CXCL3	CXCR2	1.46092e-07	0	CXCL3_CXCR2	CXCL	Secreted Signaling	KEGG: hsa04060
NHIC	Adi	Neutro	CXCL3	CXCR2	3.6523e-08	0	CXCL3_CXCR2	CXCL	Secreted Signaling	KEGG: hsa04060
NHIC	SM	Neutro	CXCL3	CXCR2	3.6523e-08	0	CXCL3_CXCR2	CXCL	Secreted Signaling	KEGG: hsa04060
NHIC	Fibro	Neutro	CXCL3	CXCR2	3.6523e-08	0	CXCL3_CXCR2	CXCL	Secreted Signaling	KEGG: hsa04060
NHIC	Macro	Neutro	CXCL3	CXCR2	6.30022e-07	0	CXCL3_CXCR2	CXCL	Secreted Signaling	KEGG: hsa04060
NHIC	Epi	Neutro	CXCL3	CXCR2	3.6523e-08	0	CXCL3_CXCR2	CXCL	Secreted Signaling	KEGG: hsa04060
NHIC	Mast	Neutro	CXCL3	CXCR2	2.73923e-08	0	CXCL3_CXCR2	CXCL	Secreted Signaling	KEGG: hsa04060
NHIC	DC	Neutro	CXCL3	CXCR2	3.6523e-08	0	CXCL3_CXCR2	CXCL	Secreted Signaling	KEGG: hsa04060
NHIC	Tregs	Neutro	CXCL8	CXCR2	1.82615e-08	0	CXCL8_CXCR2	CXCL	Secreted Signaling	KEGG: hsa04060
NHIC	NT	Neutro	CXCL8	CXCR2	2.92184e-07	0	CXCL8_CXCR2	CXCL	Secreted Signaling	KEGG: hsa04060
NHIC	Myofibro	Neutro	CXCL8	CXCR2	2.92184e-07	0	CXCL8_CXCR2	CXCL	Secreted Signaling	KEGG: hsa04060
NHIC	Endo	Neutro	CXCL8	CXCR2	6.57414e-07	0	CXCL8_CXCR2	CXCL	Secreted Signaling	KEGG: hsa04060
NHIC	Adi	Neutro	CXCL8	CXCR2	6.20891e-07	0	CXCL8_CXCR2	CXCL	Secreted Signaling	KEGG: hsa04060
NHIC	CD8T	Neutro	CXCL8	CXCR2	1.82615e-07	0	CXCL8_CXCR2	CXCL	Secreted Signaling	KEGG: hsa04060
NHIC	SM	Neutro	CXCL8	CXCR2	4.74799e-07	0	CXCL8_CXCR2	CXCL	Secreted Signaling	KEGG: hsa04060
NHIC	Fibro	Neutro	CXCL8	CXCR2	4.01753e-07	0	CXCL8_CXCR2	CXCL	Secreted Signaling	KEGG: hsa04060
NHIC	Macro	Neutro	CXCL8	CXCR2	3.66142e-06	0	CXCL8_CXCR2	CXCL	Secreted Signaling	KEGG: hsa04060
NHIC	Epi	Neutro	CXCL8	CXCR2	2.7027e-06	0	CXCL8_CXCR2	CXCL	Secreted Signaling	KEGG: hsa04060
NHIC	Neutro	Neutro	CXCL8	CXCR2	5.11322e-07	0	CXCL8_CXCR2	CXCL	Secreted Signaling	KEGG: hsa04060
NHIC	Mast	Neutro	CXCL8	CXCR2	3.28707e-07	0	CXCL8_CXCR2	CXCL	Secreted Signaling	KEGG: hsa04060
NHIC	DC	Neutro	CXCL8	CXCR2	4.01753e-07	0	CXCL8_CXCR2	CXCL	Secreted Signaling	KEGG: hsa04060
NHIC	Myofibro	Tregs	CXCL12	CXCR4	1.0482e-05	0	CXCL12_CXCR4	CXCL	Secreted Signaling	KEGG: hsa04060
NHIC	SM	Tregs	CXCL12	CXCR4	7.48721e-07	0	CXCL12_CXCR4	CXCL	Secreted Signaling	KEGG: hsa04060
NHIC	Fibro	Tregs	CXCL12	CXCR4	5.24102e-06	0	CXCL12_CXCR4	CXCL	Secreted Signaling	KEGG: hsa04060
NHIC	Myofibro	Bcell	CXCL12	CXCR4	7.15846e-06	0	CXCL12_CXCR4	CXCL	Secreted Signaling	KEGG: hsa04060
NHIC	SM	Bcell	CXCL12	CXCR4	5.11322e-07	0	CXCL12_CXCR4	CXCL	Secreted Signaling	KEGG: hsa04060
NHIC	Fibro	Bcell	CXCL12	CXCR4	3.57924e-06	0	CXCL12_CXCR4	CXCL	Secreted Signaling	KEGG: hsa04060
NHIC	Myofibro	CD4T	CXCL12	CXCR4	6.64714e-06	0	CXCL12_CXCR4	CXCL	Secreted Signaling	KEGG: hsa04060
NHIC	SM	CD4T	CXCL12	CXCR4	4.74799e-07	0	CXCL12_CXCR4	CXCL	Secreted Signaling	KEGG: hsa04060
NHIC	Fibro	CD4T	CXCL12	CXCR4	3.32358e-06	0	CXCL12_CXCR4	CXCL	Secreted Signaling	KEGG: hsa04060
NHIC	Myofibro	NT	CXCL12	CXCR4	5.62451e-06	0	CXCL12_CXCR4	CXCL	Secreted Signaling	KEGG: hsa04060
NHIC	SM	NT	CXCL12	CXCR4	4.01753e-07	0	CXCL12_CXCR4	CXCL	Secreted Signaling	KEGG: hsa04060
NHIC	Fibro	NT	CXCL12	CXCR4	2.81226e-06	0	CXCL12_CXCR4	CXCL	Secreted Signaling	KEGG: hsa04060
NHIC	Myofibro	Endo	CXCL12	CXCR4	5.11322e-07	0	CXCL12_CXCR4	CXCL	Secreted Signaling	KEGG: hsa04060
NHIC	SM	Endo	CXCL12	CXCR4	3.6523e-08	0	CXCL12_CXCR4	CXCL	Secreted Signaling	KEGG: hsa04060
NHIC	Fibro	Endo	CXCL12	CXCR4	2.55661e-07	0	CXCL12_CXCR4	CXCL	Secreted Signaling	KEGG: hsa04060
NHIC	Myofibro	Adi	CXCL12	CXCR4	5.11322e-07	0	CXCL12_CXCR4	CXCL	Secreted Signaling	KEGG: hsa04060
NHIC	SM	Adi	CXCL12	CXCR4	3.6523e-08	0	CXCL12_CXCR4	CXCL	Secreted Signaling	KEGG: hsa04060
NHIC	Fibro	Adi	CXCL12	CXCR4	2.55661e-07	0	CXCL12_CXCR4	CXCL	Secreted Signaling	KEGG: hsa04060
NHIC	Myofibro	CD8T	CXCL12	CXCR4	2.3009e-05	0	CXCL12_CXCR4	CXCL	Secreted Signaling	KEGG: hsa04060
NHIC	SM	CD8T	CXCL12	CXCR4	1.64353e-06	0	CXCL12_CXCR4	CXCL	Secreted Signaling	KEGG: hsa04060
NHIC	Fibro	CD8T	CXCL12	CXCR4	1.15046e-05	0	CXCL12_CXCR4	CXCL	Secreted Signaling	KEGG: hsa04060
NHIC	Myofibro	SM	CXCL12	CXCR4	1.27831e-07	0	CXCL12_CXCR4	CXCL	Secreted Signaling	KEGG: hsa04060
NHIC	SM	SM	CXCL12	CXCR4	9.13075e-09	0	CXCL12_CXCR4	CXCL	Secreted Signaling	KEGG: hsa04060
NHIC	Fibro	SM	CXCL12	CXCR4	6.39153e-08	0	CXCL12_CXCR4	CXCL	Secreted Signaling	KEGG: hsa04060
NHIC	Myofibro	Fibro	CXCL12	CXCR4	5.11322e-07	0	CXCL12_CXCR4	CXCL	Secreted Signaling	KEGG: hsa04060
NHIC	SM	Fibro	CXCL12	CXCR4	3.6523e-08	0	CXCL12_CXCR4	CXCL	Secreted Signaling	KEGG: hsa04060
NHIC	Fibro	Fibro	CXCL12	CXCR4	2.55661e-07	0	CXCL12_CXCR4	CXCL	Secreted Signaling	KEGG: hsa04060
NHIC	Myofibro	Macro	CXCL12	CXCR4	3.06792e-06	0	CXCL12_CXCR4	CXCL	Secreted Signaling	KEGG: hsa04060
NHIC	SM	Macro	CXCL12	CXCR4	2.19138e-07	0	CXCL12_CXCR4	CXCL	Secreted Signaling	KEGG: hsa04060
NHIC	Fibro	Macro	CXCL12	CXCR4	1.53396e-06	0	CXCL12_CXCR4	CXCL	Secreted Signaling	KEGG: hsa04060
NHIC	Myofibro	Epi	CXCL12	CXCR4	5.11322e-07	0	CXCL12_CXCR4	CXCL	Secreted Signaling	KEGG: hsa04060
NHIC	SM	Epi	CXCL12	CXCR4	3.6523e-08	0	CXCL12_CXCR4	CXCL	Secreted Signaling	KEGG: hsa04060
NHIC	Fibro	Epi	CXCL12	CXCR4	2.55661e-07	0	CXCL12_CXCR4	CXCL	Secreted Signaling	KEGG: hsa04060
NHIC	Myofibro	NK	CXCL12	CXCR4	7.15846e-06	0	CXCL12_CXCR4	CXCL	Secreted Signaling	KEGG: hsa04060
NHIC	SM	NK	CXCL12	CXCR4	5.11322e-07	0	CXCL12_CXCR4	CXCL	Secreted Signaling	KEGG: hsa04060
NHIC	Fibro	NK	CXCL12	CXCR4	3.57924e-06	0	CXCL12_CXCR4	CXCL	Secreted Signaling	KEGG: hsa04060
NHIC	Myofibro	Neutro	CXCL12	CXCR4	2.04528e-06	0	CXCL12_CXCR4	CXCL	Secreted Signaling	KEGG: hsa04060
NHIC	SM	Neutro	CXCL12	CXCR4	1.46092e-07	0	CXCL12_CXCR4	CXCL	Secreted Signaling	KEGG: hsa04060
NHIC	Fibro	Neutro	CXCL12	CXCR4	1.02264e-06	0	CXCL12_CXCR4	CXCL	Secreted Signaling	KEGG: hsa04060
NHIC	Myofibro	DC	CXCL12	CXCR4	5.11322e-07	0	CXCL12_CXCR4	CXCL	Secreted Signaling	KEGG: hsa04060
NHIC	SM	DC	CXCL12	CXCR4	3.6523e-08	0	CXCL12_CXCR4	CXCL	Secreted Signaling	KEGG: hsa04060
NHIC	Fibro	DC	CXCL12	CXCR4	2.55661e-07	0	CXCL12_CXCR4	CXCL	Secreted Signaling	KEGG: hsa04060
NHIC	Myofibro	Myofibro	CXCL12	ACKR3	5.11322e-07	0	CXCL12_ACKR3	CXCL	Secreted Signaling	KEGG: hsa04060
NHIC	SM	Myofibro	CXCL12	ACKR3	3.6523e-08	0	CXCL12_ACKR3	CXCL	Secreted Signaling	KEGG: hsa04060
NHIC	Fibro	Myofibro	CXCL12	ACKR3	2.55661e-07	0	CXCL12_ACKR3	CXCL	Secreted Signaling	KEGG: hsa04060
NHIC	Macro	Tregs	CXCL16	CXCR6	7.3046e-07	0	CXCL16_CXCR6	CXCL	Secreted Signaling	KEGG: hsa04060
NHIC	Epi	Tregs	CXCL16	CXCR6	4.38276e-07	0	CXCL16_CXCR6	CXCL	Secreted Signaling	KEGG: hsa04060
NHIC	Macro	CD8T	CXCL16	CXCR6	7.3046e-07	0	CXCL16_CXCR6	CXCL	Secreted Signaling	KEGG: hsa04060
NHIC	Epi	CD8T	CXCL16	CXCR6	4.38276e-07	0	CXCL16_CXCR6	CXCL	Secreted Signaling	KEGG: hsa04060
NHIC	Tregs	Tregs	MIF	CD74_CXCR4	6.2389e-06	0	MIF_CD74_CXCR4	MIF	Secreted Signaling	PMID: 29637711; PMID: 24760155
NHIC	Bcell	Tregs	MIF	CD74_CXCR4	4.31925e-06	0	MIF_CD74_CXCR4	MIF	Secreted Signaling	PMID: 29637711; PMID: 24760155
NHIC	CD4T	Tregs	MIF	CD74_CXCR4	3.83933e-06	0.02	MIF_CD74_CXCR4	MIF	Secreted Signaling	PMID: 29637711; PMID: 24760155
NHIC	Myofibro	Tregs	MIF	CD74_CXCR4	4.79916e-06	0	MIF_CD74_CXCR4	MIF	Secreted Signaling	PMID: 29637711; PMID: 24760155
NHIC	Endo	Tregs	MIF	CD74_CXCR4	6.2389e-06	0	MIF_CD74_CXCR4	MIF	Secreted Signaling	PMID: 29637711; PMID: 24760155
NHIC	CD8T	Tregs	MIF	CD74_CXCR4	3.83933e-06	0	MIF_CD74_CXCR4	MIF	Secreted Signaling	PMID: 29637711; PMID: 24760155
NHIC	SM	Tregs	MIF	CD74_CXCR4	3.83933e-06	0	MIF_CD74_CXCR4	MIF	Secreted Signaling	PMID: 29637711; PMID: 24760155
NHIC	Fibro	Tregs	MIF	CD74_CXCR4	6.2389e-06	0	MIF_CD74_CXCR4	MIF	Secreted Signaling	PMID: 29637711; PMID: 24760155
NHIC	Macro	Tregs	MIF	CD74_CXCR4	4.31925e-06	0	MIF_CD74_CXCR4	MIF	Secreted Signaling	PMID: 29637711; PMID: 24760155
NHIC	Epi	Tregs	MIF	CD74_CXCR4	1.82366e-05	0	MIF_CD74_CXCR4	MIF	Secreted Signaling	PMID: 29637711; PMID: 24760155
NHIC	Tregs	Bcell	MIF	CD74_CXCR4	1.77667e-05	0	MIF_CD74_CXCR4	MIF	Secreted Signaling	PMID: 29637711; PMID: 24760155
NHIC	Bcell	Bcell	MIF	CD74_CXCR4	1.23001e-05	0	MIF_CD74_CXCR4	MIF	Secreted Signaling	PMID: 29637711; PMID: 24760155
NHIC	CD4T	Bcell	MIF	CD74_CXCR4	1.09334e-05	0	MIF_CD74_CXCR4	MIF	Secreted Signaling	PMID: 29637711; PMID: 24760155
NHIC	NT	Bcell	MIF	CD74_CXCR4	5.46674e-06	0	MIF_CD74_CXCR4	MIF	Secreted Signaling	PMID: 29637711; PMID: 24760155
NHIC	Myofibro	Bcell	MIF	CD74_CXCR4	1.36667e-05	0	MIF_CD74_CXCR4	MIF	Secreted Signaling	PMID: 29637711; PMID: 24760155
NHIC	Endo	Bcell	MIF	CD74_CXCR4	1.77667e-05	0	MIF_CD74_CXCR4	MIF	Secreted Signaling	PMID: 29637711; PMID: 24760155
NHIC	Adi	Bcell	MIF	CD74_CXCR4	5.46674e-06	0	MIF_CD74_CXCR4	MIF	Secreted Signaling	PMID: 29637711; PMID: 24760155
NHIC	CD8T	Bcell	MIF	CD74_CXCR4	1.09334e-05	0	MIF_CD74_CXCR4	MIF	Secreted Signaling	PMID: 29637711; PMID: 24760155
NHIC	SM	Bcell	MIF	CD74_CXCR4	1.09334e-05	0	MIF_CD74_CXCR4	MIF	Secreted Signaling	PMID: 29637711; PMID: 24760155
NHIC	Fibro	Bcell	MIF	CD74_CXCR4	1.77667e-05	0	MIF_CD74_CXCR4	MIF	Secreted Signaling	PMID: 29637711; PMID: 24760155
NHIC	Macro	Bcell	MIF	CD74_CXCR4	1.23001e-05	0	MIF_CD74_CXCR4	MIF	Secreted Signaling	PMID: 29637711; PMID: 24760155
NHIC	Epi	Bcell	MIF	CD74_CXCR4	5.19316e-05	0	MIF_CD74_CXCR4	MIF	Secreted Signaling	PMID: 29637711; PMID: 24760155
NHIC	NK	Bcell	MIF	CD74_CXCR4	6.83342e-06	0	MIF_CD74_CXCR4	MIF	Secreted Signaling	PMID: 29637711; PMID: 24760155
NHIC	Mast	Bcell	MIF	CD74_CXCR4	5.46674e-06	0	MIF_CD74_CXCR4	MIF	Secreted Signaling	PMID: 29637711; PMID: 24760155
NHIC	DC	Bcell	MIF	CD74_CXCR4	5.46674e-06	0	MIF_CD74_CXCR4	MIF	Secreted Signaling	PMID: 29637711; PMID: 24760155
NHIC	Tregs	CD4T	MIF	CD74_CXCR4	2.84437e-06	0	MIF_CD74_CXCR4	MIF	Secreted Signaling	PMID: 29637711; PMID: 24760155
NHIC	Endo	CD4T	MIF	CD74_CXCR4	2.84437e-06	0	MIF_CD74_CXCR4	MIF	Secreted Signaling	PMID: 29637711; PMID: 24760155
NHIC	Fibro	CD4T	MIF	CD74_CXCR4	2.84437e-06	0	MIF_CD74_CXCR4	MIF	Secreted Signaling	PMID: 29637711; PMID: 24760155
NHIC	Epi	CD4T	MIF	CD74_CXCR4	8.31428e-06	0	MIF_CD74_CXCR4	MIF	Secreted Signaling	PMID: 29637711; PMID: 24760155
NHIC	Epi	NT	MIF	CD74_CXCR4	8.73316e-06	0	MIF_CD74_CXCR4	MIF	Secreted Signaling	PMID: 29637711; PMID: 24760155
NHIC	Epi	Endo	MIF	CD74_CXCR4	3.92549e-06	0	MIF_CD74_CXCR4	MIF	Secreted Signaling	PMID: 29637711; PMID: 24760155
NHIC	Tregs	CD8T	MIF	CD74_CXCR4	7.22958e-06	0	MIF_CD74_CXCR4	MIF	Secreted Signaling	PMID: 29637711; PMID: 24760155
NHIC	Bcell	CD8T	MIF	CD74_CXCR4	5.0051e-06	0	MIF_CD74_CXCR4	MIF	Secreted Signaling	PMID: 29637711; PMID: 24760155
NHIC	CD4T	CD8T	MIF	CD74_CXCR4	4.44898e-06	0	MIF_CD74_CXCR4	MIF	Secreted Signaling	PMID: 29637711; PMID: 24760155
NHIC	Myofibro	CD8T	MIF	CD74_CXCR4	5.56122e-06	0	MIF_CD74_CXCR4	MIF	Secreted Signaling	PMID: 29637711; PMID: 24760155
NHIC	Endo	CD8T	MIF	CD74_CXCR4	7.22958e-06	0	MIF_CD74_CXCR4	MIF	Secreted Signaling	PMID: 29637711; PMID: 24760155
NHIC	CD8T	CD8T	MIF	CD74_CXCR4	4.44898e-06	0	MIF_CD74_CXCR4	MIF	Secreted Signaling	PMID: 29637711; PMID: 24760155
NHIC	SM	CD8T	MIF	CD74_CXCR4	4.44898e-06	0	MIF_CD74_CXCR4	MIF	Secreted Signaling	PMID: 29637711; PMID: 24760155
NHIC	Fibro	CD8T	MIF	CD74_CXCR4	7.22958e-06	0	MIF_CD74_CXCR4	MIF	Secreted Signaling	PMID: 29637711; PMID: 24760155
NHIC	Macro	CD8T	MIF	CD74_CXCR4	5.0051e-06	0	MIF_CD74_CXCR4	MIF	Secreted Signaling	PMID: 29637711; PMID: 24760155
NHIC	Epi	CD8T	MIF	CD74_CXCR4	2.11323e-05	0	MIF_CD74_CXCR4	MIF	Secreted Signaling	PMID: 29637711; PMID: 24760155
NHIC	NK	CD8T	MIF	CD74_CXCR4	2.78062e-06	0	MIF_CD74_CXCR4	MIF	Secreted Signaling	PMID: 29637711; PMID: 24760155
NHIC	Tregs	Macro	MIF	CD74_CXCR4	1.32266e-05	0	MIF_CD74_CXCR4	MIF	Secreted Signaling	PMID: 29637711; PMID: 24760155
NHIC	Bcell	Macro	MIF	CD74_CXCR4	9.15689e-06	0	MIF_CD74_CXCR4	MIF	Secreted Signaling	PMID: 29637711; PMID: 24760155
NHIC	CD4T	Macro	MIF	CD74_CXCR4	8.13946e-06	0	MIF_CD74_CXCR4	MIF	Secreted Signaling	PMID: 29637711; PMID: 24760155
NHIC	NT	Macro	MIF	CD74_CXCR4	4.06975e-06	0	MIF_CD74_CXCR4	MIF	Secreted Signaling	PMID: 29637711; PMID: 24760155
NHIC	Myofibro	Macro	MIF	CD74_CXCR4	1.01743e-05	0	MIF_CD74_CXCR4	MIF	Secreted Signaling	PMID: 29637711; PMID: 24760155
NHIC	Endo	Macro	MIF	CD74_CXCR4	1.32266e-05	0	MIF_CD74_CXCR4	MIF	Secreted Signaling	PMID: 29637711; PMID: 24760155
NHIC	Adi	Macro	MIF	CD74_CXCR4	4.06975e-06	0	MIF_CD74_CXCR4	MIF	Secreted Signaling	PMID: 29637711; PMID: 24760155
NHIC	CD8T	Macro	MIF	CD74_CXCR4	8.13946e-06	0	MIF_CD74_CXCR4	MIF	Secreted Signaling	PMID: 29637711; PMID: 24760155
NHIC	SM	Macro	MIF	CD74_CXCR4	8.13946e-06	0	MIF_CD74_CXCR4	MIF	Secreted Signaling	PMID: 29637711; PMID: 24760155
NHIC	Fibro	Macro	MIF	CD74_CXCR4	1.32266e-05	0	MIF_CD74_CXCR4	MIF	Secreted Signaling	PMID: 29637711; PMID: 24760155
NHIC	Macro	Macro	MIF	CD74_CXCR4	9.15689e-06	0	MIF_CD74_CXCR4	MIF	Secreted Signaling	PMID: 29637711; PMID: 24760155
NHIC	Epi	Macro	MIF	CD74_CXCR4	3.86613e-05	0	MIF_CD74_CXCR4	MIF	Secreted Signaling	PMID: 29637711; PMID: 24760155
NHIC	NK	Macro	MIF	CD74_CXCR4	5.08718e-06	0	MIF_CD74_CXCR4	MIF	Secreted Signaling	PMID: 29637711; PMID: 24760155
NHIC	Mast	Macro	MIF	CD74_CXCR4	4.06975e-06	0	MIF_CD74_CXCR4	MIF	Secreted Signaling	PMID: 29637711; PMID: 24760155
NHIC	DC	Macro	MIF	CD74_CXCR4	4.06975e-06	0	MIF_CD74_CXCR4	MIF	Secreted Signaling	PMID: 29637711; PMID: 24760155
NHIC	Tregs	NK	MIF	CD74_CXCR4	4.02255e-06	0	MIF_CD74_CXCR4	MIF	Secreted Signaling	PMID: 29637711; PMID: 24760155
NHIC	Bcell	NK	MIF	CD74_CXCR4	2.78484e-06	0.02	MIF_CD74_CXCR4	MIF	Secreted Signaling	PMID: 29637711; PMID: 24760155
NHIC	Myofibro	NK	MIF	CD74_CXCR4	3.09427e-06	0	MIF_CD74_CXCR4	MIF	Secreted Signaling	PMID: 29637711; PMID: 24760155
NHIC	Endo	NK	MIF	CD74_CXCR4	4.02255e-06	0	MIF_CD74_CXCR4	MIF	Secreted Signaling	PMID: 29637711; PMID: 24760155
NHIC	Fibro	NK	MIF	CD74_CXCR4	4.02255e-06	0	MIF_CD74_CXCR4	MIF	Secreted Signaling	PMID: 29637711; PMID: 24760155
NHIC	Macro	NK	MIF	CD74_CXCR4	2.78484e-06	0.04	MIF_CD74_CXCR4	MIF	Secreted Signaling	PMID: 29637711; PMID: 24760155
NHIC	Epi	NK	MIF	CD74_CXCR4	1.17581e-05	0	MIF_CD74_CXCR4	MIF	Secreted Signaling	PMID: 29637711; PMID: 24760155
NHIC	Epi	Neutro	MIF	CD74_CXCR4	3.66253e-06	0	MIF_CD74_CXCR4	MIF	Secreted Signaling	PMID: 29637711; PMID: 24760155
NHIC	Epi	DC	MIF	CD74_CXCR4	3.39957e-06	0	MIF_CD74_CXCR4	MIF	Secreted Signaling	PMID: 29637711; PMID: 24760155
NHIC	Tregs	Tregs	MIF	CD74_CD44	4.43303e-06	0	MIF_CD74_CD44	MIF	Secreted Signaling	PMID: 29637711; PMID: 26175090
NHIC	Bcell	Tregs	MIF	CD74_CD44	3.06903e-06	0	MIF_CD74_CD44	MIF	Secreted Signaling	PMID: 29637711; PMID: 26175090
NHIC	CD4T	Tregs	MIF	CD74_CD44	2.72802e-06	0	MIF_CD74_CD44	MIF	Secreted Signaling	PMID: 29637711; PMID: 26175090
NHIC	Myofibro	Tregs	MIF	CD74_CD44	3.41003e-06	0	MIF_CD74_CD44	MIF	Secreted Signaling	PMID: 29637711; PMID: 26175090
NHIC	Endo	Tregs	MIF	CD74_CD44	4.43303e-06	0	MIF_CD74_CD44	MIF	Secreted Signaling	PMID: 29637711; PMID: 26175090
NHIC	CD8T	Tregs	MIF	CD74_CD44	2.72802e-06	0	MIF_CD74_CD44	MIF	Secreted Signaling	PMID: 29637711; PMID: 26175090
NHIC	SM	Tregs	MIF	CD74_CD44	2.72802e-06	0	MIF_CD74_CD44	MIF	Secreted Signaling	PMID: 29637711; PMID: 26175090
NHIC	Fibro	Tregs	MIF	CD74_CD44	4.43303e-06	0	MIF_CD74_CD44	MIF	Secreted Signaling	PMID: 29637711; PMID: 26175090
NHIC	Macro	Tregs	MIF	CD74_CD44	3.06903e-06	0	MIF_CD74_CD44	MIF	Secreted Signaling	PMID: 29637711; PMID: 26175090
NHIC	Epi	Tregs	MIF	CD74_CD44	1.2958e-05	0	MIF_CD74_CD44	MIF	Secreted Signaling	PMID: 29637711; PMID: 26175090
NHIC	NK	Tregs	MIF	CD74_CD44	1.70502e-06	0.04	MIF_CD74_CD44	MIF	Secreted Signaling	PMID: 29637711; PMID: 26175090
NHIC	Tregs	Bcell	MIF	CD74_CD44	3.00288e-06	0	MIF_CD74_CD44	MIF	Secreted Signaling	PMID: 29637711; PMID: 26175090
NHIC	Bcell	Bcell	MIF	CD74_CD44	2.07892e-06	0	MIF_CD74_CD44	MIF	Secreted Signaling	PMID: 29637711; PMID: 26175090
NHIC	CD4T	Bcell	MIF	CD74_CD44	1.84793e-06	0	MIF_CD74_CD44	MIF	Secreted Signaling	PMID: 29637711; PMID: 26175090
NHIC	NT	Bcell	MIF	CD74_CD44	9.23966e-07	0	MIF_CD74_CD44	MIF	Secreted Signaling	PMID: 29637711; PMID: 26175090
NHIC	Myofibro	Bcell	MIF	CD74_CD44	2.30991e-06	0	MIF_CD74_CD44	MIF	Secreted Signaling	PMID: 29637711; PMID: 26175090
NHIC	Endo	Bcell	MIF	CD74_CD44	3.00288e-06	0	MIF_CD74_CD44	MIF	Secreted Signaling	PMID: 29637711; PMID: 26175090
NHIC	Adi	Bcell	MIF	CD74_CD44	9.23966e-07	0	MIF_CD74_CD44	MIF	Secreted Signaling	PMID: 29637711; PMID: 26175090
NHIC	CD8T	Bcell	MIF	CD74_CD44	1.84793e-06	0	MIF_CD74_CD44	MIF	Secreted Signaling	PMID: 29637711; PMID: 26175090
NHIC	SM	Bcell	MIF	CD74_CD44	1.84793e-06	0	MIF_CD74_CD44	MIF	Secreted Signaling	PMID: 29637711; PMID: 26175090
NHIC	Fibro	Bcell	MIF	CD74_CD44	3.00288e-06	0	MIF_CD74_CD44	MIF	Secreted Signaling	PMID: 29637711; PMID: 26175090
NHIC	Macro	Bcell	MIF	CD74_CD44	2.07892e-06	0	MIF_CD74_CD44	MIF	Secreted Signaling	PMID: 29637711; PMID: 26175090
NHIC	Epi	Bcell	MIF	CD74_CD44	8.77761e-06	0	MIF_CD74_CD44	MIF	Secreted Signaling	PMID: 29637711; PMID: 26175090
NHIC	NK	Bcell	MIF	CD74_CD44	1.15496e-06	0	MIF_CD74_CD44	MIF	Secreted Signaling	PMID: 29637711; PMID: 26175090
NHIC	Mast	Bcell	MIF	CD74_CD44	9.23966e-07	0	MIF_CD74_CD44	MIF	Secreted Signaling	PMID: 29637711; PMID: 26175090
NHIC	DC	Bcell	MIF	CD74_CD44	9.23966e-07	0	MIF_CD74_CD44	MIF	Secreted Signaling	PMID: 29637711; PMID: 26175090
NHIC	Tregs	CD4T	MIF	CD74_CD44	1.89919e-06	0	MIF_CD74_CD44	MIF	Secreted Signaling	PMID: 29637711; PMID: 26175090
NHIC	Bcell	CD4T	MIF	CD74_CD44	1.31483e-06	0	MIF_CD74_CD44	MIF	Secreted Signaling	PMID: 29637711; PMID: 26175090
NHIC	CD4T	CD4T	MIF	CD74_CD44	1.16873e-06	0	MIF_CD74_CD44	MIF	Secreted Signaling	PMID: 29637711; PMID: 26175090
NHIC	Myofibro	CD4T	MIF	CD74_CD44	1.46092e-06	0	MIF_CD74_CD44	MIF	Secreted Signaling	PMID: 29637711; PMID: 26175090
NHIC	Endo	CD4T	MIF	CD74_CD44	1.89919e-06	0	MIF_CD74_CD44	MIF	Secreted Signaling	PMID: 29637711; PMID: 26175090
NHIC	CD8T	CD4T	MIF	CD74_CD44	1.16873e-06	0	MIF_CD74_CD44	MIF	Secreted Signaling	PMID: 29637711; PMID: 26175090
NHIC	SM	CD4T	MIF	CD74_CD44	1.16873e-06	0	MIF_CD74_CD44	MIF	Secreted Signaling	PMID: 29637711; PMID: 26175090
NHIC	Fibro	CD4T	MIF	CD74_CD44	1.89919e-06	0	MIF_CD74_CD44	MIF	Secreted Signaling	PMID: 29637711; PMID: 26175090
NHIC	Macro	CD4T	MIF	CD74_CD44	1.31483e-06	0	MIF_CD74_CD44	MIF	Secreted Signaling	PMID: 29637711; PMID: 26175090
NHIC	Epi	CD4T	MIF	CD74_CD44	5.55147e-06	0	MIF_CD74_CD44	MIF	Secreted Signaling	PMID: 29637711; PMID: 26175090
NHIC	Epi	NT	MIF	CD74_CD44	1.96275e-06	0.02	MIF_CD74_CD44	MIF	Secreted Signaling	PMID: 29637711; PMID: 26175090
NHIC	Epi	Myofibro	MIF	CD74_CD44	1.96275e-06	0	MIF_CD74_CD44	MIF	Secreted Signaling	PMID: 29637711; PMID: 26175090
NHIC	Tregs	CD8T	MIF	CD74_CD44	2.11261e-06	0	MIF_CD74_CD44	MIF	Secreted Signaling	PMID: 29637711; PMID: 26175090
NHIC	Bcell	CD8T	MIF	CD74_CD44	1.46258e-06	0	MIF_CD74_CD44	MIF	Secreted Signaling	PMID: 29637711; PMID: 26175090
NHIC	CD4T	CD8T	MIF	CD74_CD44	1.30007e-06	0	MIF_CD74_CD44	MIF	Secreted Signaling	PMID: 29637711; PMID: 26175090
NHIC	Myofibro	CD8T	MIF	CD74_CD44	1.62508e-06	0	MIF_CD74_CD44	MIF	Secreted Signaling	PMID: 29637711; PMID: 26175090
NHIC	Endo	CD8T	MIF	CD74_CD44	2.11261e-06	0	MIF_CD74_CD44	MIF	Secreted Signaling	PMID: 29637711; PMID: 26175090
NHIC	CD8T	CD8T	MIF	CD74_CD44	1.30007e-06	0	MIF_CD74_CD44	MIF	Secreted Signaling	PMID: 29637711; PMID: 26175090
NHIC	SM	CD8T	MIF	CD74_CD44	1.30007e-06	0	MIF_CD74_CD44	MIF	Secreted Signaling	PMID: 29637711; PMID: 26175090
NHIC	Fibro	CD8T	MIF	CD74_CD44	2.11261e-06	0	MIF_CD74_CD44	MIF	Secreted Signaling	PMID: 29637711; PMID: 26175090
NHIC	Macro	CD8T	MIF	CD74_CD44	1.46258e-06	0	MIF_CD74_CD44	MIF	Secreted Signaling	PMID: 29637711; PMID: 26175090
NHIC	Epi	CD8T	MIF	CD74_CD44	6.17529e-06	0	MIF_CD74_CD44	MIF	Secreted Signaling	PMID: 29637711; PMID: 26175090
NHIC	NK	CD8T	MIF	CD74_CD44	8.12543e-07	0	MIF_CD74_CD44	MIF	Secreted Signaling	PMID: 29637711; PMID: 26175090
NHIC	Epi	SM	MIF	CD74_CD44	1.96275e-06	0	MIF_CD74_CD44	MIF	Secreted Signaling	PMID: 29637711; PMID: 26175090
NHIC	Epi	Fibro	MIF	CD74_CD44	1.38787e-06	0	MIF_CD74_CD44	MIF	Secreted Signaling	PMID: 29637711; PMID: 26175090
NHIC	Tregs	Macro	MIF	CD74_CD44	1.89823e-05	0	MIF_CD74_CD44	MIF	Secreted Signaling	PMID: 29637711; PMID: 26175090
NHIC	Bcell	Macro	MIF	CD74_CD44	1.31417e-05	0	MIF_CD74_CD44	MIF	Secreted Signaling	PMID: 29637711; PMID: 26175090
NHIC	CD4T	Macro	MIF	CD74_CD44	1.16815e-05	0	MIF_CD74_CD44	MIF	Secreted Signaling	PMID: 29637711; PMID: 26175090
NHIC	NT	Macro	MIF	CD74_CD44	5.84079e-06	0	MIF_CD74_CD44	MIF	Secreted Signaling	PMID: 29637711; PMID: 26175090
NHIC	Myofibro	Macro	MIF	CD74_CD44	1.46019e-05	0	MIF_CD74_CD44	MIF	Secreted Signaling	PMID: 29637711; PMID: 26175090
NHIC	Endo	Macro	MIF	CD74_CD44	1.89823e-05	0	MIF_CD74_CD44	MIF	Secreted Signaling	PMID: 29637711; PMID: 26175090
NHIC	Adi	Macro	MIF	CD74_CD44	5.84079e-06	0	MIF_CD74_CD44	MIF	Secreted Signaling	PMID: 29637711; PMID: 26175090
NHIC	CD8T	Macro	MIF	CD74_CD44	1.16815e-05	0	MIF_CD74_CD44	MIF	Secreted Signaling	PMID: 29637711; PMID: 26175090
NHIC	SM	Macro	MIF	CD74_CD44	1.16815e-05	0	MIF_CD74_CD44	MIF	Secreted Signaling	PMID: 29637711; PMID: 26175090
NHIC	Fibro	Macro	MIF	CD74_CD44	1.89823e-05	0	MIF_CD74_CD44	MIF	Secreted Signaling	PMID: 29637711; PMID: 26175090
NHIC	Macro	Macro	MIF	CD74_CD44	1.31417e-05	0	MIF_CD74_CD44	MIF	Secreted Signaling	PMID: 29637711; PMID: 26175090
NHIC	Epi	Macro	MIF	CD74_CD44	5.54848e-05	0	MIF_CD74_CD44	MIF	Secreted Signaling	PMID: 29637711; PMID: 26175090
NHIC	NK	Macro	MIF	CD74_CD44	7.30098e-06	0	MIF_CD74_CD44	MIF	Secreted Signaling	PMID: 29637711; PMID: 26175090
NHIC	Neutro	Macro	MIF	CD74_CD44	1.4602e-06	0	MIF_CD74_CD44	MIF	Secreted Signaling	PMID: 29637711; PMID: 26175090
NHIC	Mast	Macro	MIF	CD74_CD44	5.84079e-06	0	MIF_CD74_CD44	MIF	Secreted Signaling	PMID: 29637711; PMID: 26175090
NHIC	DC	Macro	MIF	CD74_CD44	5.84079e-06	0	MIF_CD74_CD44	MIF	Secreted Signaling	PMID: 29637711; PMID: 26175090
NHIC	Tregs	Epi	MIF	CD74_CD44	6.00575e-06	0	MIF_CD74_CD44	MIF	Secreted Signaling	PMID: 29637711; PMID: 26175090
NHIC	Bcell	Epi	MIF	CD74_CD44	4.15784e-06	0	MIF_CD74_CD44	MIF	Secreted Signaling	PMID: 29637711; PMID: 26175090
NHIC	CD4T	Epi	MIF	CD74_CD44	3.69586e-06	0	MIF_CD74_CD44	MIF	Secreted Signaling	PMID: 29637711; PMID: 26175090
NHIC	NT	Epi	MIF	CD74_CD44	1.84793e-06	0	MIF_CD74_CD44	MIF	Secreted Signaling	PMID: 29637711; PMID: 26175090
NHIC	Myofibro	Epi	MIF	CD74_CD44	4.61981e-06	0	MIF_CD74_CD44	MIF	Secreted Signaling	PMID: 29637711; PMID: 26175090
NHIC	Endo	Epi	MIF	CD74_CD44	6.00575e-06	0	MIF_CD74_CD44	MIF	Secreted Signaling	PMID: 29637711; PMID: 26175090
NHIC	Adi	Epi	MIF	CD74_CD44	1.84793e-06	0	MIF_CD74_CD44	MIF	Secreted Signaling	PMID: 29637711; PMID: 26175090
NHIC	CD8T	Epi	MIF	CD74_CD44	3.69586e-06	0	MIF_CD74_CD44	MIF	Secreted Signaling	PMID: 29637711; PMID: 26175090
NHIC	SM	Epi	MIF	CD74_CD44	3.69586e-06	0	MIF_CD74_CD44	MIF	Secreted Signaling	PMID: 29637711; PMID: 26175090
NHIC	Fibro	Epi	MIF	CD74_CD44	6.00575e-06	0	MIF_CD74_CD44	MIF	Secreted Signaling	PMID: 29637711; PMID: 26175090
NHIC	Macro	Epi	MIF	CD74_CD44	4.15784e-06	0	MIF_CD74_CD44	MIF	Secreted Signaling	PMID: 29637711; PMID: 26175090
NHIC	Epi	Epi	MIF	CD74_CD44	1.75551e-05	0	MIF_CD74_CD44	MIF	Secreted Signaling	PMID: 29637711; PMID: 26175090
NHIC	NK	Epi	MIF	CD74_CD44	2.30991e-06	0	MIF_CD74_CD44	MIF	Secreted Signaling	PMID: 29637711; PMID: 26175090
NHIC	Mast	Epi	MIF	CD74_CD44	1.84793e-06	0	MIF_CD74_CD44	MIF	Secreted Signaling	PMID: 29637711; PMID: 26175090
NHIC	DC	Epi	MIF	CD74_CD44	1.84793e-06	0	MIF_CD74_CD44	MIF	Secreted Signaling	PMID: 29637711; PMID: 26175090
NHIC	Tregs	NK	MIF	CD74_CD44	1.06168e-06	0.01	MIF_CD74_CD44	MIF	Secreted Signaling	PMID: 29637711; PMID: 26175090
NHIC	Endo	NK	MIF	CD74_CD44	1.06168e-06	0.01	MIF_CD74_CD44	MIF	Secreted Signaling	PMID: 29637711; PMID: 26175090
NHIC	Fibro	NK	MIF	CD74_CD44	1.06168e-06	0.01	MIF_CD74_CD44	MIF	Secreted Signaling	PMID: 29637711; PMID: 26175090
NHIC	Epi	NK	MIF	CD74_CD44	3.10337e-06	0	MIF_CD74_CD44	MIF	Secreted Signaling	PMID: 29637711; PMID: 26175090
NHIC	Tregs	Neutro	MIF	CD74_CD44	1.83889e-06	0	MIF_CD74_CD44	MIF	Secreted Signaling	PMID: 29637711; PMID: 26175090
NHIC	Bcell	Neutro	MIF	CD74_CD44	1.27308e-06	0	MIF_CD74_CD44	MIF	Secreted Signaling	PMID: 29637711; PMID: 26175090
NHIC	CD4T	Neutro	MIF	CD74_CD44	1.13162e-06	0	MIF_CD74_CD44	MIF	Secreted Signaling	PMID: 29637711; PMID: 26175090
NHIC	Myofibro	Neutro	MIF	CD74_CD44	1.41453e-06	0	MIF_CD74_CD44	MIF	Secreted Signaling	PMID: 29637711; PMID: 26175090
NHIC	Endo	Neutro	MIF	CD74_CD44	1.83889e-06	0	MIF_CD74_CD44	MIF	Secreted Signaling	PMID: 29637711; PMID: 26175090
NHIC	CD8T	Neutro	MIF	CD74_CD44	1.13162e-06	0	MIF_CD74_CD44	MIF	Secreted Signaling	PMID: 29637711; PMID: 26175090
NHIC	SM	Neutro	MIF	CD74_CD44	1.13162e-06	0	MIF_CD74_CD44	MIF	Secreted Signaling	PMID: 29637711; PMID: 26175090
NHIC	Fibro	Neutro	MIF	CD74_CD44	1.83889e-06	0	MIF_CD74_CD44	MIF	Secreted Signaling	PMID: 29637711; PMID: 26175090
NHIC	Macro	Neutro	MIF	CD74_CD44	1.27308e-06	0	MIF_CD74_CD44	MIF	Secreted Signaling	PMID: 29637711; PMID: 26175090
NHIC	Epi	Neutro	MIF	CD74_CD44	5.37519e-06	0	MIF_CD74_CD44	MIF	Secreted Signaling	PMID: 29637711; PMID: 26175090
NHIC	Tregs	Mast	MIF	CD74_CD44	1.48218e-06	0	MIF_CD74_CD44	MIF	Secreted Signaling	PMID: 29637711; PMID: 26175090
NHIC	Bcell	Mast	MIF	CD74_CD44	1.02613e-06	0.03	MIF_CD74_CD44	MIF	Secreted Signaling	PMID: 29637711; PMID: 26175090
NHIC	Myofibro	Mast	MIF	CD74_CD44	1.14014e-06	0.03	MIF_CD74_CD44	MIF	Secreted Signaling	PMID: 29637711; PMID: 26175090
NHIC	Endo	Mast	MIF	CD74_CD44	1.48218e-06	0.01	MIF_CD74_CD44	MIF	Secreted Signaling	PMID: 29637711; PMID: 26175090
NHIC	Fibro	Mast	MIF	CD74_CD44	1.48218e-06	0	MIF_CD74_CD44	MIF	Secreted Signaling	PMID: 29637711; PMID: 26175090
NHIC	Macro	Mast	MIF	CD74_CD44	1.02613e-06	0.03	MIF_CD74_CD44	MIF	Secreted Signaling	PMID: 29637711; PMID: 26175090
NHIC	Epi	Mast	MIF	CD74_CD44	4.33252e-06	0	MIF_CD74_CD44	MIF	Secreted Signaling	PMID: 29637711; PMID: 26175090
NHIC	Tregs	Myofibro	MIF	ACKR3	4.74799e-07	0	MIF_ACKR3	MIF	Secreted Signaling	PMID: 26175090
NHIC	Bcell	Myofibro	MIF	ACKR3	3.28707e-07	0	MIF_ACKR3	MIF	Secreted Signaling	PMID: 26175090
NHIC	CD4T	Myofibro	MIF	ACKR3	2.92184e-07	0	MIF_ACKR3	MIF	Secreted Signaling	PMID: 26175090
NHIC	NT	Myofibro	MIF	ACKR3	1.46092e-07	0	MIF_ACKR3	MIF	Secreted Signaling	PMID: 26175090
NHIC	Myofibro	Myofibro	MIF	ACKR3	3.6523e-07	0	MIF_ACKR3	MIF	Secreted Signaling	PMID: 26175090
NHIC	Endo	Myofibro	MIF	ACKR3	4.74799e-07	0	MIF_ACKR3	MIF	Secreted Signaling	PMID: 26175090
NHIC	Adi	Myofibro	MIF	ACKR3	1.46092e-07	0	MIF_ACKR3	MIF	Secreted Signaling	PMID: 26175090
NHIC	CD8T	Myofibro	MIF	ACKR3	2.92184e-07	0	MIF_ACKR3	MIF	Secreted Signaling	PMID: 26175090
NHIC	SM	Myofibro	MIF	ACKR3	2.92184e-07	0	MIF_ACKR3	MIF	Secreted Signaling	PMID: 26175090
NHIC	Fibro	Myofibro	MIF	ACKR3	4.74799e-07	0	MIF_ACKR3	MIF	Secreted Signaling	PMID: 26175090
NHIC	Macro	Myofibro	MIF	ACKR3	3.28707e-07	0	MIF_ACKR3	MIF	Secreted Signaling	PMID: 26175090
NHIC	Epi	Myofibro	MIF	ACKR3	1.38787e-06	0	MIF_ACKR3	MIF	Secreted Signaling	PMID: 26175090
NHIC	NK	Myofibro	MIF	ACKR3	1.82615e-07	0	MIF_ACKR3	MIF	Secreted Signaling	PMID: 26175090
NHIC	Neutro	Myofibro	MIF	ACKR3	3.6523e-08	0	MIF_ACKR3	MIF	Secreted Signaling	PMID: 26175090
NHIC	Mast	Myofibro	MIF	ACKR3	1.46092e-07	0	MIF_ACKR3	MIF	Secreted Signaling	PMID: 26175090
NHIC	DC	Myofibro	MIF	ACKR3	1.46092e-07	0	MIF_ACKR3	MIF	Secreted Signaling	PMID: 26175090
NHIC	Endo	Macro	IL6	IL6R_IL6ST	3.6523e-08	0	IL6_IL6R_IL6ST	IL6	Secreted Signaling	KEGG: hsa04060
NHIC	SM	Macro	IL6	IL6R_IL6ST	3.6523e-08	0	IL6_IL6R_IL6ST	IL6	Secreted Signaling	KEGG: hsa04060
NHIC	Macro	Macro	IL6	IL6R_IL6ST	3.6523e-08	0	IL6_IL6R_IL6ST	IL6	Secreted Signaling	KEGG: hsa04060
NHIC	Macro	Tregs	IL1A	IL1R2	1.46092e-07	0	IL1A_IL1R2	IL1	Secreted Signaling	KEGG: hsa04060
NHIC	Epi	Tregs	IL1A	IL1R2	7.3046e-08	0	IL1A_IL1R2	IL1	Secreted Signaling	KEGG: hsa04060
NHIC	Myofibro	Macro	CSF1	CSF1R	3.6523e-08	0	CSF1_CSF1R	CSF	Secreted Signaling	KEGG: hsa04060
NHIC	Tregs	Tregs	IL16	CD4	3.6523e-08	0	IL16_CD4	IL16	Secreted Signaling	KEGG: hsa04060
NHIC	Bcell	Tregs	IL16	CD4	3.6523e-08	0	IL16_CD4	IL16	Secreted Signaling	KEGG: hsa04060
NHIC	CD4T	Tregs	IL16	CD4	3.6523e-08	0	IL16_CD4	IL16	Secreted Signaling	KEGG: hsa04060
NHIC	Tregs	CD4T	IL16	CD4	3.6523e-08	0	IL16_CD4	IL16	Secreted Signaling	KEGG: hsa04060
NHIC	Bcell	CD4T	IL16	CD4	3.6523e-08	0	IL16_CD4	IL16	Secreted Signaling	KEGG: hsa04060
NHIC	CD4T	CD4T	IL16	CD4	3.6523e-08	0	IL16_CD4	IL16	Secreted Signaling	KEGG: hsa04060
NHIC	Tregs	Macro	IL16	CD4	7.3046e-08	0	IL16_CD4	IL16	Secreted Signaling	KEGG: hsa04060
NHIC	Bcell	Macro	IL16	CD4	7.3046e-08	0	IL16_CD4	IL16	Secreted Signaling	KEGG: hsa04060
NHIC	CD4T	Macro	IL16	CD4	7.3046e-08	0	IL16_CD4	IL16	Secreted Signaling	KEGG: hsa04060
NHIC	Endo	Macro	CSF3	CSF3R	4.38276e-07	0	CSF3_CSF3R	CSF3	Secreted Signaling	KEGG: hsa04060
NHIC	Endo	Neutro	CSF3	CSF3R	2.19138e-06	0	CSF3_CSF3R	CSF3	Secreted Signaling	KEGG: hsa04060
NHIC	Macro	Myofibro	TNF	TNFRSF1A	3.6523e-08	0	TNF_TNFRSF1A	TNF	Secreted Signaling	KEGG: hsa04060
NHIC	Macro	Endo	TNF	TNFRSF1A	1.46092e-07	0	TNF_TNFRSF1A	TNF	Secreted Signaling	KEGG: hsa04060
NHIC	Macro	SM	TNF	TNFRSF1A	3.6523e-08	0	TNF_TNFRSF1A	TNF	Secreted Signaling	KEGG: hsa04060
NHIC	Macro	Fibro	TNF	TNFRSF1A	3.6523e-08	0	TNF_TNFRSF1A	TNF	Secreted Signaling	KEGG: hsa04060
NHIC	Macro	Macro	TNF	TNFRSF1A	3.6523e-08	0	TNF_TNFRSF1A	TNF	Secreted Signaling	KEGG: hsa04060
NHIC	Macro	Epi	TNF	TNFRSF1A	1.82615e-07	0	TNF_TNFRSF1A	TNF	Secreted Signaling	KEGG: hsa04060
NHIC	Macro	Neutro	TNF	TNFRSF1A	3.6523e-08	0	TNF_TNFRSF1A	TNF	Secreted Signaling	KEGG: hsa04060
NHIC	Macro	Tregs	TNF	TNFRSF1B	1.82615e-07	0	TNF_TNFRSF1B	TNF	Secreted Signaling	KEGG: hsa04060
NHIC	Macro	CD4T	TNF	TNFRSF1B	3.6523e-08	0	TNF_TNFRSF1B	TNF	Secreted Signaling	KEGG: hsa04060
NHIC	Macro	CD8T	TNF	TNFRSF1B	1.09569e-07	0	TNF_TNFRSF1B	TNF	Secreted Signaling	KEGG: hsa04060
NHIC	Macro	Macro	TNF	TNFRSF1B	1.09569e-07	0	TNF_TNFRSF1B	TNF	Secreted Signaling	KEGG: hsa04060
NHIC	Macro	NK	TNF	TNFRSF1B	3.6523e-08	0	TNF_TNFRSF1B	TNF	Secreted Signaling	KEGG: hsa04060
NHIC	Macro	Neutro	TNF	TNFRSF1B	3.6523e-08	0	TNF_TNFRSF1B	TNF	Secreted Signaling	KEGG: hsa04060
NHIC	Myofibro	Epi	TNFSF10	TNFRSF10A	3.6523e-08	0	TNFSF10_TNFRSF10B	TRAIL	Secreted Signaling	KEGG: hsa04060
NHIC	Endo	Epi	TNFSF10	TNFRSF10A	1.82615e-07	0	TNFSF10_TNFRSF10B	TRAIL	Secreted Signaling	KEGG: hsa04060
NHIC	Fibro	Epi	TNFSF10	TNFRSF10A	3.6523e-08	0	TNFSF10_TNFRSF10B	TRAIL	Secreted Signaling	KEGG: hsa04060
NHIC	Neutro	Epi	TNFSF10	TNFRSF10A	3.6523e-08	0	TNFSF10_TNFRSF10B	TRAIL	Secreted Signaling	KEGG: hsa04060
NHIC	Mast	Epi	TNFSF10	TNFRSF10A	3.6523e-08	0	TNFSF10_TNFRSF10B	TRAIL	Secreted Signaling	KEGG: hsa04060
NHIC	Myofibro	Myofibro	TNFSF12	TNFRSF12A	3.6523e-08	0	TNFSF12_TNFRSF12A	TWEAK	Secreted Signaling	KEGG: hsa04060
NHIC	Endo	Myofibro	TNFSF12	TNFRSF12A	3.6523e-08	0	TNFSF12_TNFRSF12A	TWEAK	Secreted Signaling	KEGG: hsa04060
NHIC	Fibro	Myofibro	TNFSF12	TNFRSF12A	3.6523e-08	0	TNFSF12_TNFRSF12A	TWEAK	Secreted Signaling	KEGG: hsa04060
NHIC	Myofibro	Endo	TNFSF12	TNFRSF12A	3.6523e-08	0	TNFSF12_TNFRSF12A	TWEAK	Secreted Signaling	KEGG: hsa04060
NHIC	Endo	Endo	TNFSF12	TNFRSF12A	3.6523e-08	0	TNFSF12_TNFRSF12A	TWEAK	Secreted Signaling	KEGG: hsa04060
NHIC	Fibro	Endo	TNFSF12	TNFRSF12A	3.6523e-08	0	TNFSF12_TNFRSF12A	TWEAK	Secreted Signaling	KEGG: hsa04060
NHIC	Myofibro	Adi	TNFSF12	TNFRSF12A	3.6523e-08	0	TNFSF12_TNFRSF12A	TWEAK	Secreted Signaling	KEGG: hsa04060
NHIC	Endo	Adi	TNFSF12	TNFRSF12A	3.6523e-08	0	TNFSF12_TNFRSF12A	TWEAK	Secreted Signaling	KEGG: hsa04060
NHIC	Fibro	Adi	TNFSF12	TNFRSF12A	3.6523e-08	0	TNFSF12_TNFRSF12A	TWEAK	Secreted Signaling	KEGG: hsa04060
NHIC	Myofibro	SM	TNFSF12	TNFRSF12A	3.6523e-08	0	TNFSF12_TNFRSF12A	TWEAK	Secreted Signaling	KEGG: hsa04060
NHIC	Endo	SM	TNFSF12	TNFRSF12A	3.6523e-08	0	TNFSF12_TNFRSF12A	TWEAK	Secreted Signaling	KEGG: hsa04060
NHIC	Fibro	SM	TNFSF12	TNFRSF12A	3.6523e-08	0	TNFSF12_TNFRSF12A	TWEAK	Secreted Signaling	KEGG: hsa04060
NHIC	Myofibro	Fibro	TNFSF12	TNFRSF12A	3.6523e-08	0	TNFSF12_TNFRSF12A	TWEAK	Secreted Signaling	KEGG: hsa04060
NHIC	Endo	Fibro	TNFSF12	TNFRSF12A	3.6523e-08	0	TNFSF12_TNFRSF12A	TWEAK	Secreted Signaling	KEGG: hsa04060
NHIC	Fibro	Fibro	TNFSF12	TNFRSF12A	3.6523e-08	0	TNFSF12_TNFRSF12A	TWEAK	Secreted Signaling	KEGG: hsa04060
NHIC	Myofibro	Macro	TNFSF12	TNFRSF12A	3.6523e-08	0	TNFSF12_TNFRSF12A	TWEAK	Secreted Signaling	KEGG: hsa04060
NHIC	Endo	Macro	TNFSF12	TNFRSF12A	3.6523e-08	0	TNFSF12_TNFRSF12A	TWEAK	Secreted Signaling	KEGG: hsa04060
NHIC	Fibro	Macro	TNFSF12	TNFRSF12A	3.6523e-08	0	TNFSF12_TNFRSF12A	TWEAK	Secreted Signaling	KEGG: hsa04060
NHIC	Myofibro	Epi	TNFSF12	TNFRSF12A	1.05004e-06	0	TNFSF12_TNFRSF12A	TWEAK	Secreted Signaling	KEGG: hsa04060
NHIC	Endo	Epi	TNFSF12	TNFRSF12A	1.05004e-06	0	TNFSF12_TNFRSF12A	TWEAK	Secreted Signaling	KEGG: hsa04060
NHIC	Fibro	Epi	TNFSF12	TNFRSF12A	1.05004e-06	0	TNFSF12_TNFRSF12A	TWEAK	Secreted Signaling	KEGG: hsa04060
NHIC	Macro	Bcell	TNFSF13	TNFRSF13B	3.6523e-08	0	TNFSF13_TNFRSF13B	APRIL	Secreted Signaling	KEGG: hsa04060
NHIC	Myofibro	Bcell	TNFSF13B	TNFRSF13B	3.6523e-08	0	TNFSF13B_TNFRSF13B	BAFF	Secreted Signaling	KEGG: hsa04060
NHIC	Macro	Bcell	TNFSF13B	TNFRSF13B	3.6523e-08	0	TNFSF13B_TNFRSF13B	BAFF	Secreted Signaling	KEGG: hsa04060
NHIC	Neutro	Bcell	TNFSF13B	TNFRSF13B	3.6523e-08	0	TNFSF13B_TNFRSF13B	BAFF	Secreted Signaling	KEGG: hsa04060
NHIC	Myofibro	Bcell	TNFSF13B	TNFRSF13C	1.46092e-07	0	TNFSF13B_TNFRSF13C	BAFF	Secreted Signaling	KEGG: hsa04060
NHIC	Macro	Bcell	TNFSF13B	TNFRSF13C	1.46092e-07	0	TNFSF13B_TNFRSF13C	BAFF	Secreted Signaling	KEGG: hsa04060
NHIC	Neutro	Bcell	TNFSF13B	TNFRSF13C	1.46092e-07	0	TNFSF13B_TNFRSF13C	BAFF	Secreted Signaling	KEGG: hsa04060
NHIC	CD4T	Endo	CD40LG	ITGA5_ITGB1	7.3046e-08	0	CD40LG_ITGA5_ITGB1	CD40	Secreted Signaling	PMID: 28676852
NHIC	NT	Endo	CD40LG	ITGA5_ITGB1	7.3046e-08	0	CD40LG_ITGA5_ITGB1	CD40	Secreted Signaling	PMID: 28676852
NHIC	Neutro	Macro	RETN	TLR4	1.09569e-07	0	RETN_TLR4	RESISTIN	Secreted Signaling	PMID: 30809105
NHIC	Neutro	Neutro	RETN	TLR4	1.09569e-07	0	RETN_TLR4	RESISTIN	Secreted Signaling	PMID: 30809105
NHIC	Neutro	Tregs	RETN	CAP1	5.47845e-07	0	RETN_CAP1	RESISTIN	Secreted Signaling	PMID: 30809105
NHIC	Neutro	Bcell	RETN	CAP1	4.38276e-07	0	RETN_CAP1	RESISTIN	Secreted Signaling	PMID: 30809105
NHIC	Neutro	CD4T	RETN	CAP1	3.28707e-07	0	RETN_CAP1	RESISTIN	Secreted Signaling	PMID: 30809105
NHIC	Neutro	NT	RETN	CAP1	1.09569e-07	0	RETN_CAP1	RESISTIN	Secreted Signaling	PMID: 30809105
NHIC	Neutro	Myofibro	RETN	CAP1	3.28707e-07	0	RETN_CAP1	RESISTIN	Secreted Signaling	PMID: 30809105
NHIC	Neutro	Endo	RETN	CAP1	4.38276e-07	0	RETN_CAP1	RESISTIN	Secreted Signaling	PMID: 30809105
NHIC	Neutro	CD8T	RETN	CAP1	3.28707e-07	0	RETN_CAP1	RESISTIN	Secreted Signaling	PMID: 30809105
NHIC	Neutro	SM	RETN	CAP1	1.09569e-07	0	RETN_CAP1	RESISTIN	Secreted Signaling	PMID: 30809105
NHIC	Neutro	Fibro	RETN	CAP1	1.09569e-07	0	RETN_CAP1	RESISTIN	Secreted Signaling	PMID: 30809105
NHIC	Neutro	Macro	RETN	CAP1	5.47845e-07	0	RETN_CAP1	RESISTIN	Secreted Signaling	PMID: 30809105
NHIC	Neutro	Epi	RETN	CAP1	1.31483e-06	0	RETN_CAP1	RESISTIN	Secreted Signaling	PMID: 30809105
NHIC	Neutro	NK	RETN	CAP1	3.28707e-07	0	RETN_CAP1	RESISTIN	Secreted Signaling	PMID: 30809105
NHIC	Neutro	Neutro	RETN	CAP1	4.38276e-07	0	RETN_CAP1	RESISTIN	Secreted Signaling	PMID: 30809105
NHIC	Neutro	Mast	RETN	CAP1	1.09569e-07	0	RETN_CAP1	RESISTIN	Secreted Signaling	PMID: 30809105
NHIC	Neutro	DC	RETN	CAP1	1.09569e-07	0	RETN_CAP1	RESISTIN	Secreted Signaling	PMID: 30809105
NHIC	Tregs	Endo	NAMPT	INSR	2.92184e-07	0	NAMPT_INSR	VISFATIN	Secreted Signaling	PMID: 28490838
NHIC	NT	Endo	NAMPT	INSR	7.3046e-08	0	NAMPT_INSR	VISFATIN	Secreted Signaling	PMID: 28490838
NHIC	Myofibro	Endo	NAMPT	INSR	2.92184e-07	0	NAMPT_INSR	VISFATIN	Secreted Signaling	PMID: 28490838
NHIC	Endo	Endo	NAMPT	INSR	9.49597e-07	0	NAMPT_INSR	VISFATIN	Secreted Signaling	PMID: 28490838
NHIC	Adi	Endo	NAMPT	INSR	2.19138e-07	0	NAMPT_INSR	VISFATIN	Secreted Signaling	PMID: 28490838
NHIC	CD8T	Endo	NAMPT	INSR	7.3046e-08	0	NAMPT_INSR	VISFATIN	Secreted Signaling	PMID: 28490838
NHIC	SM	Endo	NAMPT	INSR	5.11322e-07	0	NAMPT_INSR	VISFATIN	Secreted Signaling	PMID: 28490838
NHIC	Fibro	Endo	NAMPT	INSR	2.92184e-07	0	NAMPT_INSR	VISFATIN	Secreted Signaling	PMID: 28490838
NHIC	Macro	Endo	NAMPT	INSR	1.60701e-06	0	NAMPT_INSR	VISFATIN	Secreted Signaling	PMID: 28490838
NHIC	Epi	Endo	NAMPT	INSR	1.16873e-06	0	NAMPT_INSR	VISFATIN	Secreted Signaling	PMID: 28490838
NHIC	Neutro	Endo	NAMPT	INSR	1.53396e-06	0	NAMPT_INSR	VISFATIN	Secreted Signaling	PMID: 28490838
NHIC	Mast	Endo	NAMPT	INSR	2.92184e-07	0	NAMPT_INSR	VISFATIN	Secreted Signaling	PMID: 28490838
NHIC	DC	Endo	NAMPT	INSR	7.3046e-08	0	NAMPT_INSR	VISFATIN	Secreted Signaling	PMID: 28490838
NHIC	Tregs	Epi	NAMPT	INSR	4.38276e-07	0	NAMPT_INSR	VISFATIN	Secreted Signaling	PMID: 28490838
NHIC	NT	Epi	NAMPT	INSR	1.09569e-07	0	NAMPT_INSR	VISFATIN	Secreted Signaling	PMID: 28490838
NHIC	Myofibro	Epi	NAMPT	INSR	4.38276e-07	0	NAMPT_INSR	VISFATIN	Secreted Signaling	PMID: 28490838
NHIC	Endo	Epi	NAMPT	INSR	1.4244e-06	0	NAMPT_INSR	VISFATIN	Secreted Signaling	PMID: 28490838
NHIC	Adi	Epi	NAMPT	INSR	3.28707e-07	0	NAMPT_INSR	VISFATIN	Secreted Signaling	PMID: 28490838
NHIC	CD8T	Epi	NAMPT	INSR	1.09569e-07	0	NAMPT_INSR	VISFATIN	Secreted Signaling	PMID: 28490838
NHIC	SM	Epi	NAMPT	INSR	7.66983e-07	0	NAMPT_INSR	VISFATIN	Secreted Signaling	PMID: 28490838
NHIC	Fibro	Epi	NAMPT	INSR	4.38276e-07	0	NAMPT_INSR	VISFATIN	Secreted Signaling	PMID: 28490838
NHIC	Macro	Epi	NAMPT	INSR	2.41051e-06	0	NAMPT_INSR	VISFATIN	Secreted Signaling	PMID: 28490838
NHIC	Epi	Epi	NAMPT	INSR	1.7531e-06	0	NAMPT_INSR	VISFATIN	Secreted Signaling	PMID: 28490838
NHIC	Neutro	Epi	NAMPT	INSR	2.30094e-06	0	NAMPT_INSR	VISFATIN	Secreted Signaling	PMID: 28490838
NHIC	Mast	Epi	NAMPT	INSR	4.38276e-07	0	NAMPT_INSR	VISFATIN	Secreted Signaling	PMID: 28490838
NHIC	DC	Epi	NAMPT	INSR	1.09569e-07	0	NAMPT_INSR	VISFATIN	Secreted Signaling	PMID: 28490838
NHIC	Tregs	Endo	NAMPT	ITGA5_ITGB1	2.92184e-07	0	NAMPT_ITGA5_ITGB1	VISFATIN	Secreted Signaling	PMID: 28490838
NHIC	NT	Endo	NAMPT	ITGA5_ITGB1	7.3046e-08	0	NAMPT_ITGA5_ITGB1	VISFATIN	Secreted Signaling	PMID: 28490838
NHIC	Myofibro	Endo	NAMPT	ITGA5_ITGB1	2.92184e-07	0	NAMPT_ITGA5_ITGB1	VISFATIN	Secreted Signaling	PMID: 28490838
NHIC	Endo	Endo	NAMPT	ITGA5_ITGB1	9.49597e-07	0	NAMPT_ITGA5_ITGB1	VISFATIN	Secreted Signaling	PMID: 28490838
NHIC	Adi	Endo	NAMPT	ITGA5_ITGB1	2.19138e-07	0	NAMPT_ITGA5_ITGB1	VISFATIN	Secreted Signaling	PMID: 28490838
NHIC	CD8T	Endo	NAMPT	ITGA5_ITGB1	7.3046e-08	0	NAMPT_ITGA5_ITGB1	VISFATIN	Secreted Signaling	PMID: 28490838
NHIC	SM	Endo	NAMPT	ITGA5_ITGB1	5.11322e-07	0	NAMPT_ITGA5_ITGB1	VISFATIN	Secreted Signaling	PMID: 28490838
NHIC	Fibro	Endo	NAMPT	ITGA5_ITGB1	2.92184e-07	0	NAMPT_ITGA5_ITGB1	VISFATIN	Secreted Signaling	PMID: 28490838
NHIC	Macro	Endo	NAMPT	ITGA5_ITGB1	1.60701e-06	0	NAMPT_ITGA5_ITGB1	VISFATIN	Secreted Signaling	PMID: 28490838
NHIC	Epi	Endo	NAMPT	ITGA5_ITGB1	1.16873e-06	0	NAMPT_ITGA5_ITGB1	VISFATIN	Secreted Signaling	PMID: 28490838
NHIC	Neutro	Endo	NAMPT	ITGA5_ITGB1	1.53396e-06	0	NAMPT_ITGA5_ITGB1	VISFATIN	Secreted Signaling	PMID: 28490838
NHIC	Mast	Endo	NAMPT	ITGA5_ITGB1	2.92184e-07	0	NAMPT_ITGA5_ITGB1	VISFATIN	Secreted Signaling	PMID: 28490838
NHIC	DC	Endo	NAMPT	ITGA5_ITGB1	7.3046e-08	0	NAMPT_ITGA5_ITGB1	VISFATIN	Secreted Signaling	PMID: 28490838
NHIC	Myofibro	Endo	ANGPT1	TEK	3.64639e-08	0	ANGPT1_TEK	ANGPT	Secreted Signaling	PMID: 20651738
NHIC	SM	Endo	ANGPT1	TEK	3.64639e-08	0	ANGPT1_TEK	ANGPT	Secreted Signaling	PMID: 20651738
NHIC	Fibro	Endo	ANGPT1	TEK	3.64639e-08	0	ANGPT1_TEK	ANGPT	Secreted Signaling	PMID: 20651738
NHIC	Endo	Endo	ANGPT2	TEK	2.82595e-07	0	ANGPT2_TEK	ANGPT	Secreted Signaling	PMID: 20651738
NHIC	SM	Endo	ANGPT2	TEK	3.64639e-08	0	ANGPT2_TEK	ANGPT	Secreted Signaling	PMID: 20651738
NHIC	Endo	Endo	ANGPT2	ITGA5_ITGB1	5.658e-07	0	ANGPT2_ITGA5_ITGB1	ANGPT	Secreted Signaling	PMID: 20651738; PMID: 25635707
NHIC	SM	Endo	ANGPT2	ITGA5_ITGB1	7.30066e-08	0	ANGPT2_ITGA5_ITGB1	ANGPT	Secreted Signaling	PMID: 20651738; PMID: 25635707
NHIC	Myofibro	Epi	MDK	SDC1	2.19138e-07	0	MDK_SDC1	MK	Secreted Signaling	PMID: 28356350
NHIC	Endo	Epi	MDK	SDC1	6.57414e-07	0	MDK_SDC1	MK	Secreted Signaling	PMID: 28356350
NHIC	SM	Epi	MDK	SDC1	2.19138e-07	0	MDK_SDC1	MK	Secreted Signaling	PMID: 28356350
NHIC	Fibro	Epi	MDK	SDC1	8.76551e-07	0	MDK_SDC1	MK	Secreted Signaling	PMID: 28356350
NHIC	Epi	Epi	MDK	SDC1	8.76551e-07	0	MDK_SDC1	MK	Secreted Signaling	PMID: 28356350
NHIC	Myofibro	Myofibro	MDK	SDC2	3.6523e-08	0	MDK_SDC2	MK	Secreted Signaling	PMID: 28356350
NHIC	Endo	Myofibro	MDK	SDC2	1.09569e-07	0	MDK_SDC2	MK	Secreted Signaling	PMID: 28356350
NHIC	SM	Myofibro	MDK	SDC2	3.6523e-08	0	MDK_SDC2	MK	Secreted Signaling	PMID: 28356350
NHIC	Fibro	Myofibro	MDK	SDC2	1.46092e-07	0	MDK_SDC2	MK	Secreted Signaling	PMID: 28356350
NHIC	Epi	Myofibro	MDK	SDC2	1.46092e-07	0	MDK_SDC2	MK	Secreted Signaling	PMID: 28356350
NHIC	Myofibro	SM	MDK	SDC2	3.6523e-08	0	MDK_SDC2	MK	Secreted Signaling	PMID: 28356350
NHIC	Endo	SM	MDK	SDC2	1.09569e-07	0	MDK_SDC2	MK	Secreted Signaling	PMID: 28356350
NHIC	SM	SM	MDK	SDC2	3.6523e-08	0	MDK_SDC2	MK	Secreted Signaling	PMID: 28356350
NHIC	Fibro	SM	MDK	SDC2	1.46092e-07	0	MDK_SDC2	MK	Secreted Signaling	PMID: 28356350
NHIC	Epi	SM	MDK	SDC2	1.46092e-07	0	MDK_SDC2	MK	Secreted Signaling	PMID: 28356350
NHIC	Myofibro	Fibro	MDK	SDC2	3.6523e-08	0	MDK_SDC2	MK	Secreted Signaling	PMID: 28356350
NHIC	Endo	Fibro	MDK	SDC2	1.09569e-07	0	MDK_SDC2	MK	Secreted Signaling	PMID: 28356350
NHIC	SM	Fibro	MDK	SDC2	3.6523e-08	0	MDK_SDC2	MK	Secreted Signaling	PMID: 28356350
NHIC	Fibro	Fibro	MDK	SDC2	1.46092e-07	0	MDK_SDC2	MK	Secreted Signaling	PMID: 28356350
NHIC	Epi	Fibro	MDK	SDC2	1.46092e-07	0	MDK_SDC2	MK	Secreted Signaling	PMID: 28356350
NHIC	Myofibro	Tregs	MDK	SDC4	3.6523e-08	0	MDK_SDC4	MK	Secreted Signaling	PMID: 28356350
NHIC	Endo	Tregs	MDK	SDC4	1.09569e-07	0	MDK_SDC4	MK	Secreted Signaling	PMID: 28356350
NHIC	SM	Tregs	MDK	SDC4	3.6523e-08	0	MDK_SDC4	MK	Secreted Signaling	PMID: 28356350
NHIC	Fibro	Tregs	MDK	SDC4	1.46092e-07	0	MDK_SDC4	MK	Secreted Signaling	PMID: 28356350
NHIC	Epi	Tregs	MDK	SDC4	1.46092e-07	0	MDK_SDC4	MK	Secreted Signaling	PMID: 28356350
NHIC	Myofibro	Fibro	MDK	SDC4	3.6523e-08	0	MDK_SDC4	MK	Secreted Signaling	PMID: 28356350
NHIC	Endo	Fibro	MDK	SDC4	1.09569e-07	0	MDK_SDC4	MK	Secreted Signaling	PMID: 28356350
NHIC	SM	Fibro	MDK	SDC4	3.6523e-08	0	MDK_SDC4	MK	Secreted Signaling	PMID: 28356350
NHIC	Fibro	Fibro	MDK	SDC4	1.46092e-07	0	MDK_SDC4	MK	Secreted Signaling	PMID: 28356350
NHIC	Epi	Fibro	MDK	SDC4	1.46092e-07	0	MDK_SDC4	MK	Secreted Signaling	PMID: 28356350
NHIC	Myofibro	Epi	MDK	SDC4	4.38276e-07	0	MDK_SDC4	MK	Secreted Signaling	PMID: 28356350
NHIC	Endo	Epi	MDK	SDC4	1.31483e-06	0	MDK_SDC4	MK	Secreted Signaling	PMID: 28356350
NHIC	SM	Epi	MDK	SDC4	4.38276e-07	0	MDK_SDC4	MK	Secreted Signaling	PMID: 28356350
NHIC	Fibro	Epi	MDK	SDC4	1.7531e-06	0	MDK_SDC4	MK	Secreted Signaling	PMID: 28356350
NHIC	Epi	Epi	MDK	SDC4	1.7531e-06	0	MDK_SDC4	MK	Secreted Signaling	PMID: 28356350
NHIC	Myofibro	NK	MDK	ITGA4_ITGB1	3.6523e-08	0	MDK_ITGA4_ITGB1	MK	Secreted Signaling	PMID: 28356350
NHIC	Endo	NK	MDK	ITGA4_ITGB1	1.09569e-07	0	MDK_ITGA4_ITGB1	MK	Secreted Signaling	PMID: 28356350
NHIC	SM	NK	MDK	ITGA4_ITGB1	3.6523e-08	0	MDK_ITGA4_ITGB1	MK	Secreted Signaling	PMID: 28356350
NHIC	Fibro	NK	MDK	ITGA4_ITGB1	1.46092e-07	0	MDK_ITGA4_ITGB1	MK	Secreted Signaling	PMID: 28356350
NHIC	Epi	NK	MDK	ITGA4_ITGB1	1.46092e-07	0	MDK_ITGA4_ITGB1	MK	Secreted Signaling	PMID: 28356350
NHIC	Myofibro	Endo	MDK	ITGA6_ITGB1	2.06605e-07	0	MDK_ITGA6_ITGB1	MK	Secreted Signaling	PMID: 28356350
NHIC	Endo	Endo	MDK	ITGA6_ITGB1	6.19816e-07	0	MDK_ITGA6_ITGB1	MK	Secreted Signaling	PMID: 28356350
NHIC	SM	Endo	MDK	ITGA6_ITGB1	2.06605e-07	0	MDK_ITGA6_ITGB1	MK	Secreted Signaling	PMID: 28356350
NHIC	Fibro	Endo	MDK	ITGA6_ITGB1	8.26421e-07	0	MDK_ITGA6_ITGB1	MK	Secreted Signaling	PMID: 28356350
NHIC	Epi	Endo	MDK	ITGA6_ITGB1	8.26421e-07	0	MDK_ITGA6_ITGB1	MK	Secreted Signaling	PMID: 28356350
NHIC	Myofibro	Epi	MDK	ITGA6_ITGB1	6.60491e-07	0	MDK_ITGA6_ITGB1	MK	Secreted Signaling	PMID: 28356350
NHIC	Endo	Epi	MDK	ITGA6_ITGB1	1.98147e-06	0	MDK_ITGA6_ITGB1	MK	Secreted Signaling	PMID: 28356350
NHIC	SM	Epi	MDK	ITGA6_ITGB1	6.60491e-07	0	MDK_ITGA6_ITGB1	MK	Secreted Signaling	PMID: 28356350
NHIC	Fibro	Epi	MDK	ITGA6_ITGB1	2.64196e-06	0	MDK_ITGA6_ITGB1	MK	Secreted Signaling	PMID: 28356350
NHIC	Epi	Epi	MDK	ITGA6_ITGB1	2.64196e-06	0	MDK_ITGA6_ITGB1	MK	Secreted Signaling	PMID: 28356350
NHIC	Myofibro	Myofibro	MDK	LRP1	2.19138e-07	0	MDK_LRP1	MK	Secreted Signaling	PMID: 28356350
NHIC	Endo	Myofibro	MDK	LRP1	6.57414e-07	0	MDK_LRP1	MK	Secreted Signaling	PMID: 28356350
NHIC	SM	Myofibro	MDK	LRP1	2.19138e-07	0	MDK_LRP1	MK	Secreted Signaling	PMID: 28356350
NHIC	Fibro	Myofibro	MDK	LRP1	8.76551e-07	0	MDK_LRP1	MK	Secreted Signaling	PMID: 28356350
NHIC	Epi	Myofibro	MDK	LRP1	8.76551e-07	0	MDK_LRP1	MK	Secreted Signaling	PMID: 28356350
NHIC	Myofibro	Fibro	MDK	LRP1	1.82615e-07	0	MDK_LRP1	MK	Secreted Signaling	PMID: 28356350
NHIC	Endo	Fibro	MDK	LRP1	5.47845e-07	0	MDK_LRP1	MK	Secreted Signaling	PMID: 28356350
NHIC	SM	Fibro	MDK	LRP1	1.82615e-07	0	MDK_LRP1	MK	Secreted Signaling	PMID: 28356350
NHIC	Fibro	Fibro	MDK	LRP1	7.3046e-07	0	MDK_LRP1	MK	Secreted Signaling	PMID: 28356350
NHIC	Epi	Fibro	MDK	LRP1	7.3046e-07	0	MDK_LRP1	MK	Secreted Signaling	PMID: 28356350
NHIC	Myofibro	Macro	MDK	LRP1	3.6523e-08	0	MDK_LRP1	MK	Secreted Signaling	PMID: 28356350
NHIC	Endo	Macro	MDK	LRP1	1.09569e-07	0	MDK_LRP1	MK	Secreted Signaling	PMID: 28356350
NHIC	SM	Macro	MDK	LRP1	3.6523e-08	0	MDK_LRP1	MK	Secreted Signaling	PMID: 28356350
NHIC	Fibro	Macro	MDK	LRP1	1.46092e-07	0	MDK_LRP1	MK	Secreted Signaling	PMID: 28356350
NHIC	Epi	Macro	MDK	LRP1	1.46092e-07	0	MDK_LRP1	MK	Secreted Signaling	PMID: 28356350
NHIC	Myofibro	Tregs	MDK	NCL	3.28707e-07	0	MDK_NCL	MK	Secreted Signaling	PMID: 28356350
NHIC	Endo	Tregs	MDK	NCL	9.8612e-07	0	MDK_NCL	MK	Secreted Signaling	PMID: 28356350
NHIC	SM	Tregs	MDK	NCL	3.28707e-07	0	MDK_NCL	MK	Secreted Signaling	PMID: 28356350
NHIC	Fibro	Tregs	MDK	NCL	1.31483e-06	0	MDK_NCL	MK	Secreted Signaling	PMID: 28356350
NHIC	Epi	Tregs	MDK	NCL	1.31483e-06	0	MDK_NCL	MK	Secreted Signaling	PMID: 28356350
NHIC	Myofibro	Bcell	MDK	NCL	1.46092e-07	0	MDK_NCL	MK	Secreted Signaling	PMID: 28356350
NHIC	Endo	Bcell	MDK	NCL	4.38276e-07	0	MDK_NCL	MK	Secreted Signaling	PMID: 28356350
NHIC	SM	Bcell	MDK	NCL	1.46092e-07	0	MDK_NCL	MK	Secreted Signaling	PMID: 28356350
NHIC	Fibro	Bcell	MDK	NCL	5.84368e-07	0	MDK_NCL	MK	Secreted Signaling	PMID: 28356350
NHIC	Epi	Bcell	MDK	NCL	5.84368e-07	0	MDK_NCL	MK	Secreted Signaling	PMID: 28356350
NHIC	Myofibro	CD4T	MDK	NCL	1.46092e-07	0	MDK_NCL	MK	Secreted Signaling	PMID: 28356350
NHIC	Endo	CD4T	MDK	NCL	4.38276e-07	0	MDK_NCL	MK	Secreted Signaling	PMID: 28356350
NHIC	SM	CD4T	MDK	NCL	1.46092e-07	0	MDK_NCL	MK	Secreted Signaling	PMID: 28356350
NHIC	Fibro	CD4T	MDK	NCL	5.84368e-07	0	MDK_NCL	MK	Secreted Signaling	PMID: 28356350
NHIC	Epi	CD4T	MDK	NCL	5.84368e-07	0	MDK_NCL	MK	Secreted Signaling	PMID: 28356350
NHIC	Myofibro	NT	MDK	NCL	1.82615e-07	0	MDK_NCL	MK	Secreted Signaling	PMID: 28356350
NHIC	Endo	NT	MDK	NCL	5.47845e-07	0	MDK_NCL	MK	Secreted Signaling	PMID: 28356350
NHIC	SM	NT	MDK	NCL	1.82615e-07	0	MDK_NCL	MK	Secreted Signaling	PMID: 28356350
NHIC	Fibro	NT	MDK	NCL	7.3046e-07	0	MDK_NCL	MK	Secreted Signaling	PMID: 28356350
NHIC	Epi	NT	MDK	NCL	7.3046e-07	0	MDK_NCL	MK	Secreted Signaling	PMID: 28356350
NHIC	Myofibro	Myofibro	MDK	NCL	1.82615e-07	0	MDK_NCL	MK	Secreted Signaling	PMID: 28356350
NHIC	Endo	Myofibro	MDK	NCL	5.47845e-07	0	MDK_NCL	MK	Secreted Signaling	PMID: 28356350
NHIC	SM	Myofibro	MDK	NCL	1.82615e-07	0	MDK_NCL	MK	Secreted Signaling	PMID: 28356350
NHIC	Fibro	Myofibro	MDK	NCL	7.3046e-07	0	MDK_NCL	MK	Secreted Signaling	PMID: 28356350
NHIC	Epi	Myofibro	MDK	NCL	7.3046e-07	0	MDK_NCL	MK	Secreted Signaling	PMID: 28356350
NHIC	Myofibro	Endo	MDK	NCL	8.03506e-07	0	MDK_NCL	MK	Secreted Signaling	PMID: 28356350
NHIC	Endo	Endo	MDK	NCL	2.41051e-06	0	MDK_NCL	MK	Secreted Signaling	PMID: 28356350
NHIC	SM	Endo	MDK	NCL	8.03506e-07	0	MDK_NCL	MK	Secreted Signaling	PMID: 28356350
NHIC	Fibro	Endo	MDK	NCL	3.21401e-06	0	MDK_NCL	MK	Secreted Signaling	PMID: 28356350
NHIC	Epi	Endo	MDK	NCL	3.21401e-06	0	MDK_NCL	MK	Secreted Signaling	PMID: 28356350
NHIC	Myofibro	Adi	MDK	NCL	1.09569e-07	0	MDK_NCL	MK	Secreted Signaling	PMID: 28356350
NHIC	Endo	Adi	MDK	NCL	3.28707e-07	0	MDK_NCL	MK	Secreted Signaling	PMID: 28356350
NHIC	SM	Adi	MDK	NCL	1.09569e-07	0	MDK_NCL	MK	Secreted Signaling	PMID: 28356350
NHIC	Fibro	Adi	MDK	NCL	4.38276e-07	0	MDK_NCL	MK	Secreted Signaling	PMID: 28356350
NHIC	Epi	Adi	MDK	NCL	4.38276e-07	0	MDK_NCL	MK	Secreted Signaling	PMID: 28356350
NHIC	Myofibro	CD8T	MDK	NCL	3.28707e-07	0	MDK_NCL	MK	Secreted Signaling	PMID: 28356350
NHIC	Endo	CD8T	MDK	NCL	9.8612e-07	0	MDK_NCL	MK	Secreted Signaling	PMID: 28356350
NHIC	SM	CD8T	MDK	NCL	3.28707e-07	0	MDK_NCL	MK	Secreted Signaling	PMID: 28356350
NHIC	Fibro	CD8T	MDK	NCL	1.31483e-06	0	MDK_NCL	MK	Secreted Signaling	PMID: 28356350
NHIC	Epi	CD8T	MDK	NCL	1.31483e-06	0	MDK_NCL	MK	Secreted Signaling	PMID: 28356350
NHIC	Myofibro	SM	MDK	NCL	3.28707e-07	0	MDK_NCL	MK	Secreted Signaling	PMID: 28356350
NHIC	Endo	SM	MDK	NCL	9.8612e-07	0	MDK_NCL	MK	Secreted Signaling	PMID: 28356350
NHIC	SM	SM	MDK	NCL	3.28707e-07	0	MDK_NCL	MK	Secreted Signaling	PMID: 28356350
NHIC	Fibro	SM	MDK	NCL	1.31483e-06	0	MDK_NCL	MK	Secreted Signaling	PMID: 28356350
NHIC	Epi	SM	MDK	NCL	1.31483e-06	0	MDK_NCL	MK	Secreted Signaling	PMID: 28356350
NHIC	Myofibro	Fibro	MDK	NCL	3.6523e-07	0	MDK_NCL	MK	Secreted Signaling	PMID: 28356350
NHIC	Endo	Fibro	MDK	NCL	1.09569e-06	0	MDK_NCL	MK	Secreted Signaling	PMID: 28356350
NHIC	SM	Fibro	MDK	NCL	3.6523e-07	0	MDK_NCL	MK	Secreted Signaling	PMID: 28356350
NHIC	Fibro	Fibro	MDK	NCL	1.46092e-06	0	MDK_NCL	MK	Secreted Signaling	PMID: 28356350
NHIC	Epi	Fibro	MDK	NCL	1.46092e-06	0	MDK_NCL	MK	Secreted Signaling	PMID: 28356350
NHIC	Myofibro	Macro	MDK	NCL	3.28707e-07	0	MDK_NCL	MK	Secreted Signaling	PMID: 28356350
NHIC	Endo	Macro	MDK	NCL	9.8612e-07	0	MDK_NCL	MK	Secreted Signaling	PMID: 28356350
NHIC	SM	Macro	MDK	NCL	3.28707e-07	0	MDK_NCL	MK	Secreted Signaling	PMID: 28356350
NHIC	Fibro	Macro	MDK	NCL	1.31483e-06	0	MDK_NCL	MK	Secreted Signaling	PMID: 28356350
NHIC	Epi	Macro	MDK	NCL	1.31483e-06	0	MDK_NCL	MK	Secreted Signaling	PMID: 28356350
NHIC	Myofibro	Epi	MDK	NCL	1.35135e-06	0	MDK_NCL	MK	Secreted Signaling	PMID: 28356350
NHIC	Endo	Epi	MDK	NCL	4.05404e-06	0	MDK_NCL	MK	Secreted Signaling	PMID: 28356350
NHIC	SM	Epi	MDK	NCL	1.35135e-06	0	MDK_NCL	MK	Secreted Signaling	PMID: 28356350
NHIC	Fibro	Epi	MDK	NCL	5.40538e-06	0	MDK_NCL	MK	Secreted Signaling	PMID: 28356350
NHIC	Epi	Epi	MDK	NCL	5.40538e-06	0	MDK_NCL	MK	Secreted Signaling	PMID: 28356350
NHIC	Myofibro	NK	MDK	NCL	1.46092e-07	0	MDK_NCL	MK	Secreted Signaling	PMID: 28356350
NHIC	Endo	NK	MDK	NCL	4.38276e-07	0	MDK_NCL	MK	Secreted Signaling	PMID: 28356350
NHIC	SM	NK	MDK	NCL	1.46092e-07	0	MDK_NCL	MK	Secreted Signaling	PMID: 28356350
NHIC	Fibro	NK	MDK	NCL	5.84368e-07	0	MDK_NCL	MK	Secreted Signaling	PMID: 28356350
NHIC	Epi	NK	MDK	NCL	5.84368e-07	0	MDK_NCL	MK	Secreted Signaling	PMID: 28356350
NHIC	Myofibro	Neutro	MDK	NCL	3.6523e-08	0	MDK_NCL	MK	Secreted Signaling	PMID: 28356350
NHIC	Endo	Neutro	MDK	NCL	1.09569e-07	0	MDK_NCL	MK	Secreted Signaling	PMID: 28356350
NHIC	SM	Neutro	MDK	NCL	3.6523e-08	0	MDK_NCL	MK	Secreted Signaling	PMID: 28356350
NHIC	Fibro	Neutro	MDK	NCL	1.46092e-07	0	MDK_NCL	MK	Secreted Signaling	PMID: 28356350
NHIC	Epi	Neutro	MDK	NCL	1.46092e-07	0	MDK_NCL	MK	Secreted Signaling	PMID: 28356350
NHIC	Myofibro	Mast	MDK	NCL	3.6523e-07	0	MDK_NCL	MK	Secreted Signaling	PMID: 28356350
NHIC	Endo	Mast	MDK	NCL	1.09569e-06	0	MDK_NCL	MK	Secreted Signaling	PMID: 28356350
NHIC	SM	Mast	MDK	NCL	3.6523e-07	0	MDK_NCL	MK	Secreted Signaling	PMID: 28356350
NHIC	Fibro	Mast	MDK	NCL	1.46092e-06	0	MDK_NCL	MK	Secreted Signaling	PMID: 28356350
NHIC	Epi	Mast	MDK	NCL	1.46092e-06	0	MDK_NCL	MK	Secreted Signaling	PMID: 28356350
NHIC	Myofibro	DC	MDK	NCL	3.6523e-08	0	MDK_NCL	MK	Secreted Signaling	PMID: 28356350
NHIC	Endo	DC	MDK	NCL	1.09569e-07	0	MDK_NCL	MK	Secreted Signaling	PMID: 28356350
NHIC	SM	DC	MDK	NCL	3.6523e-08	0	MDK_NCL	MK	Secreted Signaling	PMID: 28356350
NHIC	Fibro	DC	MDK	NCL	1.46092e-07	0	MDK_NCL	MK	Secreted Signaling	PMID: 28356350
NHIC	Epi	DC	MDK	NCL	1.46092e-07	0	MDK_NCL	MK	Secreted Signaling	PMID: 28356350
NHIC	Myofibro	Epi	PTN	SDC1	2.41051e-06	0	PTN_SDC1	PTN	Secreted Signaling	PMID: 28356350; PMID: 25620911
NHIC	SM	Epi	PTN	SDC1	5.47845e-08	0	PTN_SDC1	PTN	Secreted Signaling	PMID: 28356350; PMID: 25620911
NHIC	Fibro	Epi	PTN	SDC1	1.31483e-06	0	PTN_SDC1	PTN	Secreted Signaling	PMID: 28356350; PMID: 25620911
NHIC	Myofibro	Myofibro	PTN	SDC2	4.01753e-07	0	PTN_SDC2	PTN	Secreted Signaling	PMID: 28356350; PMID: 25620911
NHIC	SM	Myofibro	PTN	SDC2	9.13075e-09	0	PTN_SDC2	PTN	Secreted Signaling	PMID: 28356350; PMID: 25620911
NHIC	Fibro	Myofibro	PTN	SDC2	2.19138e-07	0	PTN_SDC2	PTN	Secreted Signaling	PMID: 28356350; PMID: 25620911
NHIC	Myofibro	SM	PTN	SDC2	4.01753e-07	0	PTN_SDC2	PTN	Secreted Signaling	PMID: 28356350; PMID: 25620911
NHIC	SM	SM	PTN	SDC2	9.13075e-09	0	PTN_SDC2	PTN	Secreted Signaling	PMID: 28356350; PMID: 25620911
NHIC	Fibro	SM	PTN	SDC2	2.19138e-07	0	PTN_SDC2	PTN	Secreted Signaling	PMID: 28356350; PMID: 25620911
NHIC	Myofibro	Fibro	PTN	SDC2	4.01753e-07	0	PTN_SDC2	PTN	Secreted Signaling	PMID: 28356350; PMID: 25620911
NHIC	SM	Fibro	PTN	SDC2	9.13075e-09	0	PTN_SDC2	PTN	Secreted Signaling	PMID: 28356350; PMID: 25620911
NHIC	Fibro	Fibro	PTN	SDC2	2.19138e-07	0	PTN_SDC2	PTN	Secreted Signaling	PMID: 28356350; PMID: 25620911
NHIC	Myofibro	Fibro	PTN	SDC3	4.01753e-07	0	PTN_SDC3	PTN	Secreted Signaling	PMID: 28356350; PMID: 25620911
NHIC	SM	Fibro	PTN	SDC3	9.13075e-09	0	PTN_SDC3	PTN	Secreted Signaling	PMID: 28356350; PMID: 25620911
NHIC	Fibro	Fibro	PTN	SDC3	2.19138e-07	0	PTN_SDC3	PTN	Secreted Signaling	PMID: 28356350; PMID: 25620911
NHIC	Myofibro	Tregs	PTN	SDC4	4.01753e-07	0	PTN_SDC4	PTN	Secreted Signaling	PMID: 28356350; PMID: 25620911
NHIC	SM	Tregs	PTN	SDC4	9.13075e-09	0	PTN_SDC4	PTN	Secreted Signaling	PMID: 28356350; PMID: 25620911
NHIC	Fibro	Tregs	PTN	SDC4	2.19138e-07	0	PTN_SDC4	PTN	Secreted Signaling	PMID: 28356350; PMID: 25620911
NHIC	Myofibro	Fibro	PTN	SDC4	4.01753e-07	0	PTN_SDC4	PTN	Secreted Signaling	PMID: 28356350; PMID: 25620911
NHIC	SM	Fibro	PTN	SDC4	9.13075e-09	0	PTN_SDC4	PTN	Secreted Signaling	PMID: 28356350; PMID: 25620911
NHIC	Fibro	Fibro	PTN	SDC4	2.19138e-07	0	PTN_SDC4	PTN	Secreted Signaling	PMID: 28356350; PMID: 25620911
NHIC	Myofibro	Epi	PTN	SDC4	4.82101e-06	0	PTN_SDC4	PTN	Secreted Signaling	PMID: 28356350; PMID: 25620911
NHIC	SM	Epi	PTN	SDC4	1.09569e-07	0	PTN_SDC4	PTN	Secreted Signaling	PMID: 28356350; PMID: 25620911
NHIC	Fibro	Epi	PTN	SDC4	2.62965e-06	0	PTN_SDC4	PTN	Secreted Signaling	PMID: 28356350; PMID: 25620911
NHIC	Myofibro	Tregs	PTN	NCL	3.61576e-06	0	PTN_NCL	PTN	Secreted Signaling	PMID: 28356350; PMID: 25620911
NHIC	SM	Tregs	PTN	NCL	8.21768e-08	0	PTN_NCL	PTN	Secreted Signaling	PMID: 28356350; PMID: 25620911
NHIC	Fibro	Tregs	PTN	NCL	1.97224e-06	0	PTN_NCL	PTN	Secreted Signaling	PMID: 28356350; PMID: 25620911
NHIC	Myofibro	Bcell	PTN	NCL	1.60701e-06	0	PTN_NCL	PTN	Secreted Signaling	PMID: 28356350; PMID: 25620911
NHIC	SM	Bcell	PTN	NCL	3.6523e-08	0	PTN_NCL	PTN	Secreted Signaling	PMID: 28356350; PMID: 25620911
NHIC	Fibro	Bcell	PTN	NCL	8.76551e-07	0	PTN_NCL	PTN	Secreted Signaling	PMID: 28356350; PMID: 25620911
NHIC	Myofibro	CD4T	PTN	NCL	1.60701e-06	0	PTN_NCL	PTN	Secreted Signaling	PMID: 28356350; PMID: 25620911
NHIC	SM	CD4T	PTN	NCL	3.6523e-08	0	PTN_NCL	PTN	Secreted Signaling	PMID: 28356350; PMID: 25620911
NHIC	Fibro	CD4T	PTN	NCL	8.76551e-07	0	PTN_NCL	PTN	Secreted Signaling	PMID: 28356350; PMID: 25620911
NHIC	Myofibro	NT	PTN	NCL	2.00876e-06	0	PTN_NCL	PTN	Secreted Signaling	PMID: 28356350; PMID: 25620911
NHIC	SM	NT	PTN	NCL	4.56538e-08	0	PTN_NCL	PTN	Secreted Signaling	PMID: 28356350; PMID: 25620911
NHIC	Fibro	NT	PTN	NCL	1.09569e-06	0	PTN_NCL	PTN	Secreted Signaling	PMID: 28356350; PMID: 25620911
NHIC	Myofibro	Myofibro	PTN	NCL	2.00876e-06	0	PTN_NCL	PTN	Secreted Signaling	PMID: 28356350; PMID: 25620911
NHIC	SM	Myofibro	PTN	NCL	4.56538e-08	0	PTN_NCL	PTN	Secreted Signaling	PMID: 28356350; PMID: 25620911
NHIC	Fibro	Myofibro	PTN	NCL	1.09569e-06	0	PTN_NCL	PTN	Secreted Signaling	PMID: 28356350; PMID: 25620911
NHIC	Myofibro	Endo	PTN	NCL	8.83849e-06	0	PTN_NCL	PTN	Secreted Signaling	PMID: 28356350; PMID: 25620911
NHIC	SM	Endo	PTN	NCL	2.00877e-07	0	PTN_NCL	PTN	Secreted Signaling	PMID: 28356350; PMID: 25620911
NHIC	Fibro	Endo	PTN	NCL	4.82101e-06	0	PTN_NCL	PTN	Secreted Signaling	PMID: 28356350; PMID: 25620911
NHIC	Myofibro	Adi	PTN	NCL	1.20526e-06	0	PTN_NCL	PTN	Secreted Signaling	PMID: 28356350; PMID: 25620911
NHIC	SM	Adi	PTN	NCL	2.73923e-08	0	PTN_NCL	PTN	Secreted Signaling	PMID: 28356350; PMID: 25620911
NHIC	Fibro	Adi	PTN	NCL	6.57414e-07	0	PTN_NCL	PTN	Secreted Signaling	PMID: 28356350; PMID: 25620911
NHIC	Myofibro	CD8T	PTN	NCL	3.61576e-06	0	PTN_NCL	PTN	Secreted Signaling	PMID: 28356350; PMID: 25620911
NHIC	SM	CD8T	PTN	NCL	8.21768e-08	0	PTN_NCL	PTN	Secreted Signaling	PMID: 28356350; PMID: 25620911
NHIC	Fibro	CD8T	PTN	NCL	1.97224e-06	0	PTN_NCL	PTN	Secreted Signaling	PMID: 28356350; PMID: 25620911
NHIC	Myofibro	SM	PTN	NCL	3.61576e-06	0	PTN_NCL	PTN	Secreted Signaling	PMID: 28356350; PMID: 25620911
NHIC	SM	SM	PTN	NCL	8.21768e-08	0	PTN_NCL	PTN	Secreted Signaling	PMID: 28356350; PMID: 25620911
NHIC	Fibro	SM	PTN	NCL	1.97224e-06	0	PTN_NCL	PTN	Secreted Signaling	PMID: 28356350; PMID: 25620911
NHIC	Myofibro	Fibro	PTN	NCL	4.01751e-06	0	PTN_NCL	PTN	Secreted Signaling	PMID: 28356350; PMID: 25620911
NHIC	SM	Fibro	PTN	NCL	9.13075e-08	0	PTN_NCL	PTN	Secreted Signaling	PMID: 28356350; PMID: 25620911
NHIC	Fibro	Fibro	PTN	NCL	2.19138e-06	0	PTN_NCL	PTN	Secreted Signaling	PMID: 28356350; PMID: 25620911
NHIC	Myofibro	Macro	PTN	NCL	3.61576e-06	0	PTN_NCL	PTN	Secreted Signaling	PMID: 28356350; PMID: 25620911
NHIC	SM	Macro	PTN	NCL	8.21768e-08	0	PTN_NCL	PTN	Secreted Signaling	PMID: 28356350; PMID: 25620911
NHIC	Fibro	Macro	PTN	NCL	1.97224e-06	0	PTN_NCL	PTN	Secreted Signaling	PMID: 28356350; PMID: 25620911
NHIC	Myofibro	Epi	PTN	NCL	1.48646e-05	0	PTN_NCL	PTN	Secreted Signaling	PMID: 28356350; PMID: 25620911
NHIC	SM	Epi	PTN	NCL	3.37838e-07	0	PTN_NCL	PTN	Secreted Signaling	PMID: 28356350; PMID: 25620911
NHIC	Fibro	Epi	PTN	NCL	8.10804e-06	0	PTN_NCL	PTN	Secreted Signaling	PMID: 28356350; PMID: 25620911
NHIC	Myofibro	NK	PTN	NCL	1.60701e-06	0	PTN_NCL	PTN	Secreted Signaling	PMID: 28356350; PMID: 25620911
NHIC	SM	NK	PTN	NCL	3.6523e-08	0	PTN_NCL	PTN	Secreted Signaling	PMID: 28356350; PMID: 25620911
NHIC	Fibro	NK	PTN	NCL	8.76551e-07	0	PTN_NCL	PTN	Secreted Signaling	PMID: 28356350; PMID: 25620911
NHIC	Myofibro	Neutro	PTN	NCL	4.01753e-07	0	PTN_NCL	PTN	Secreted Signaling	PMID: 28356350; PMID: 25620911
NHIC	SM	Neutro	PTN	NCL	9.13075e-09	0	PTN_NCL	PTN	Secreted Signaling	PMID: 28356350; PMID: 25620911
NHIC	Fibro	Neutro	PTN	NCL	2.19138e-07	0	PTN_NCL	PTN	Secreted Signaling	PMID: 28356350; PMID: 25620911
NHIC	Myofibro	Mast	PTN	NCL	4.01751e-06	0	PTN_NCL	PTN	Secreted Signaling	PMID: 28356350; PMID: 25620911
NHIC	SM	Mast	PTN	NCL	9.13075e-08	0	PTN_NCL	PTN	Secreted Signaling	PMID: 28356350; PMID: 25620911
NHIC	Fibro	Mast	PTN	NCL	2.19138e-06	0	PTN_NCL	PTN	Secreted Signaling	PMID: 28356350; PMID: 25620911
NHIC	Myofibro	DC	PTN	NCL	4.01753e-07	0	PTN_NCL	PTN	Secreted Signaling	PMID: 28356350; PMID: 25620911
NHIC	SM	DC	PTN	NCL	9.13075e-09	0	PTN_NCL	PTN	Secreted Signaling	PMID: 28356350; PMID: 25620911
NHIC	Fibro	DC	PTN	NCL	2.19138e-07	0	PTN_NCL	PTN	Secreted Signaling	PMID: 28356350; PMID: 25620911
NHIC	Myofibro	Macro	C3	C3AR1	2.92184e-07	0	C3_C3AR1	COMPLEMENT	Secreted Signaling	KEGG: hsa04080
NHIC	Fibro	Macro	C3	C3AR1	7.3046e-08	0	C3_C3AR1	COMPLEMENT	Secreted Signaling	KEGG: hsa04080
NHIC	Macro	Macro	C3	C3AR1	3.6523e-08	0	C3_C3AR1	COMPLEMENT	Secreted Signaling	KEGG: hsa04080
NHIC	Myofibro	Macro	C3	ITGAX_ITGB2	7.15701e-07	0	C3_ITGAX_ITGB2	COMPLEMENT	Secreted Signaling	PMID: 16234578
NHIC	Fibro	Macro	C3	ITGAX_ITGB2	1.78925e-07	0	C3_ITGAX_ITGB2	COMPLEMENT	Secreted Signaling	PMID: 16234578
NHIC	Macro	Macro	C3	ITGAX_ITGB2	8.94627e-08	0	C3_ITGAX_ITGB2	COMPLEMENT	Secreted Signaling	PMID: 16234578
NHIC	Mast	Epi	CTSG	F2RL1	3.6523e-08	0	CTSG_F2RL1	PARs	Secreted Signaling	KEGG: hsa04080
NHIC	CD8T	Epi	GZMA	F2RL1	1.09569e-07	0	GZMA_F2RL1	PARs	Secreted Signaling	KEGG: hsa04080
NHIC	NK	Epi	GZMA	F2RL1	6.20891e-07	0	GZMA_F2RL1	PARs	Secreted Signaling	KEGG: hsa04080
NHIC	Mast	Endo	CTSG	F2RL3	3.6523e-08	0	CTSG_F2RL3	PARs	Secreted Signaling	KEGG: hsa04080
NHIC	CD8T	Endo	GZMA	F2RL3	1.09569e-07	0	GZMA_F2RL3	PARs	Secreted Signaling	KEGG: hsa04080
NHIC	NK	Endo	GZMA	F2RL3	6.20891e-07	0	GZMA_F2RL3	PARs	Secreted Signaling	KEGG: hsa04080
NHIC	Mast	Fibro	CTSG	PARD3	3.6523e-08	0	CTSG_PARD3	PARs	Secreted Signaling	KEGG: hsa04080
NHIC	Mast	Epi	CTSG	PARD3	3.6523e-08	0	CTSG_PARD3	PARs	Secreted Signaling	KEGG: hsa04080
NHIC	CD8T	Fibro	GZMA	PARD3	1.09569e-07	0	GZMA_PARD3	PARs	Secreted Signaling	KEGG: hsa04080
NHIC	NK	Fibro	GZMA	PARD3	6.20891e-07	0	GZMA_PARD3	PARs	Secreted Signaling	KEGG: hsa04080
NHIC	CD8T	Epi	GZMA	PARD3	1.09569e-07	0	GZMA_PARD3	PARs	Secreted Signaling	KEGG: hsa04080
NHIC	NK	Epi	GZMA	PARD3	6.20891e-07	0	GZMA_PARD3	PARs	Secreted Signaling	KEGG: hsa04080
NHIC	Myofibro	Mast	KITLG	KIT	1.73484e-07	0	KITL_KIT	KIT	Secreted Signaling	KEGG: hsa04080
NHIC	Fibro	Mast	KITLG	KIT	1.73484e-07	0	KITL_KIT	KIT	Secreted Signaling	KEGG: hsa04080
NHIC	SM	Endo	HGF	MET	3.6523e-08	0	HGF_MET	HGF	Secreted Signaling	PMID: 28475121
NHIC	SM	Epi	HGF	MET	2.92184e-07	0	HGF_MET	HGF	Secreted Signaling	PMID: 28475121
NHIC	Myofibro	Endo	SEMA3C	PLXND1	3.6523e-08	0	SEMA3C_PLXND1	SEMA3	Secreted Signaling	PMID: 27533782
NHIC	Epi	Endo	SEMA3C	PLXND1	1.82615e-07	0	SEMA3C_PLXND1	SEMA3	Secreted Signaling	PMID: 27533782
NHIC	Myofibro	Endo	SEMA3E	PLXND1	3.6523e-08	0	SEMA3E_PLXND1	SEMA3	Secreted Signaling	PMID: 22325954
NHIC	Fibro	Endo	SEMA3E	PLXND1	3.6523e-08	0	SEMA3E_PLXND1	SEMA3	Secreted Signaling	PMID: 22325954
NHIC	Fibro	Endo	ADM	CALCRL	3.28707e-07	0	ADM_CALCRL	CALCR	Secreted Signaling	KEGG: hsa04080
NHIC	Macro	Endo	ADM	CALCRL	3.28707e-07	0	ADM_CALCRL	CALCR	Secreted Signaling	KEGG: hsa04080
NHIC	Epi	Endo	ADM	CALCRL	3.28707e-07	0	ADM_CALCRL	CALCR	Secreted Signaling	KEGG: hsa04080
NHIC	Tregs	Neutro	ANXA1	FPR2	3.6523e-08	0	ANXA1_FPR2	ANNEXIN	Secreted Signaling	PMID: 23230437
NHIC	CD4T	Neutro	ANXA1	FPR2	7.3046e-08	0	ANXA1_FPR2	ANNEXIN	Secreted Signaling	PMID: 23230437
NHIC	NT	Neutro	ANXA1	FPR2	1.82615e-07	0	ANXA1_FPR2	ANNEXIN	Secreted Signaling	PMID: 23230437
NHIC	Myofibro	Neutro	ANXA1	FPR2	5.11322e-07	0	ANXA1_FPR2	ANNEXIN	Secreted Signaling	PMID: 23230437
NHIC	Endo	Neutro	ANXA1	FPR2	3.6523e-07	0	ANXA1_FPR2	ANNEXIN	Secreted Signaling	PMID: 23230437
NHIC	Adi	Neutro	ANXA1	FPR2	1.46092e-07	0	ANXA1_FPR2	ANNEXIN	Secreted Signaling	PMID: 23230437
NHIC	CD8T	Neutro	ANXA1	FPR2	3.28707e-07	0	ANXA1_FPR2	ANNEXIN	Secreted Signaling	PMID: 23230437
NHIC	SM	Neutro	ANXA1	FPR2	1.46092e-07	0	ANXA1_FPR2	ANNEXIN	Secreted Signaling	PMID: 23230437
NHIC	Fibro	Neutro	ANXA1	FPR2	1.82615e-07	0	ANXA1_FPR2	ANNEXIN	Secreted Signaling	PMID: 23230437
NHIC	Macro	Neutro	ANXA1	FPR2	4.01753e-07	0	ANXA1_FPR2	ANNEXIN	Secreted Signaling	PMID: 23230437
NHIC	Epi	Neutro	ANXA1	FPR2	2.5566e-06	0	ANXA1_FPR2	ANNEXIN	Secreted Signaling	PMID: 23230437
NHIC	NK	Neutro	ANXA1	FPR2	3.28707e-07	0	ANXA1_FPR2	ANNEXIN	Secreted Signaling	PMID: 23230437
NHIC	Neutro	Neutro	ANXA1	FPR2	7.3046e-08	0	ANXA1_FPR2	ANNEXIN	Secreted Signaling	PMID: 23230437
NHIC	Mast	Neutro	ANXA1	FPR2	6.93937e-07	0	ANXA1_FPR2	ANNEXIN	Secreted Signaling	PMID: 23230437
NHIC	DC	Neutro	ANXA1	FPR2	1.09569e-07	0	ANXA1_FPR2	ANNEXIN	Secreted Signaling	PMID: 23230437
NHIC	Tregs	Neutro	ANXA1	FPR1	1.46092e-07	0	ANXA1_FPR1	ANNEXIN	Secreted Signaling	PMID: 23230437
NHIC	CD4T	Neutro	ANXA1	FPR1	2.92184e-07	0	ANXA1_FPR1	ANNEXIN	Secreted Signaling	PMID: 23230437
NHIC	NT	Neutro	ANXA1	FPR1	7.3046e-07	0	ANXA1_FPR1	ANNEXIN	Secreted Signaling	PMID: 23230437
NHIC	Myofibro	Neutro	ANXA1	FPR1	2.04528e-06	0	ANXA1_FPR1	ANNEXIN	Secreted Signaling	PMID: 23230437
NHIC	Endo	Neutro	ANXA1	FPR1	1.46092e-06	0	ANXA1_FPR1	ANNEXIN	Secreted Signaling	PMID: 23230437
NHIC	Adi	Neutro	ANXA1	FPR1	5.84368e-07	0	ANXA1_FPR1	ANNEXIN	Secreted Signaling	PMID: 23230437
NHIC	CD8T	Neutro	ANXA1	FPR1	1.31483e-06	0	ANXA1_FPR1	ANNEXIN	Secreted Signaling	PMID: 23230437
NHIC	SM	Neutro	ANXA1	FPR1	5.84368e-07	0	ANXA1_FPR1	ANNEXIN	Secreted Signaling	PMID: 23230437
NHIC	Fibro	Neutro	ANXA1	FPR1	7.3046e-07	0	ANXA1_FPR1	ANNEXIN	Secreted Signaling	PMID: 23230437
NHIC	Macro	Neutro	ANXA1	FPR1	1.60701e-06	0	ANXA1_FPR1	ANNEXIN	Secreted Signaling	PMID: 23230437
NHIC	Epi	Neutro	ANXA1	FPR1	1.02263e-05	0	ANXA1_FPR1	ANNEXIN	Secreted Signaling	PMID: 23230437
NHIC	NK	Neutro	ANXA1	FPR1	1.31483e-06	0	ANXA1_FPR1	ANNEXIN	Secreted Signaling	PMID: 23230437
NHIC	Neutro	Neutro	ANXA1	FPR1	2.92184e-07	0	ANXA1_FPR1	ANNEXIN	Secreted Signaling	PMID: 23230437
NHIC	Mast	Neutro	ANXA1	FPR1	2.77574e-06	0	ANXA1_FPR1	ANNEXIN	Secreted Signaling	PMID: 23230437
NHIC	DC	Neutro	ANXA1	FPR1	4.38276e-07	0	ANXA1_FPR1	ANNEXIN	Secreted Signaling	PMID: 23230437
NHIC	Myofibro	Myofibro	GAS6	AXL	2.19138e-07	0	GAS6_AXL	GAS	Secreted Signaling	PMID: 27801848
NHIC	Endo	Myofibro	GAS6	AXL	3.6523e-08	0	GAS6_AXL	GAS	Secreted Signaling	PMID: 27801848
NHIC	SM	Myofibro	GAS6	AXL	3.6523e-08	0	GAS6_AXL	GAS	Secreted Signaling	PMID: 27801848
NHIC	Fibro	Myofibro	GAS6	AXL	1.46092e-07	0	GAS6_AXL	GAS	Secreted Signaling	PMID: 27801848
NHIC	Macro	Myofibro	GAS6	AXL	3.6523e-08	0	GAS6_AXL	GAS	Secreted Signaling	PMID: 27801848
NHIC	Myofibro	SM	GAS6	AXL	4.38276e-07	0	GAS6_AXL	GAS	Secreted Signaling	PMID: 27801848
NHIC	Endo	SM	GAS6	AXL	7.3046e-08	0	GAS6_AXL	GAS	Secreted Signaling	PMID: 27801848
NHIC	SM	SM	GAS6	AXL	7.3046e-08	0	GAS6_AXL	GAS	Secreted Signaling	PMID: 27801848
NHIC	Fibro	SM	GAS6	AXL	2.92184e-07	0	GAS6_AXL	GAS	Secreted Signaling	PMID: 27801848
NHIC	Macro	SM	GAS6	AXL	7.3046e-08	0	GAS6_AXL	GAS	Secreted Signaling	PMID: 27801848
NHIC	Myofibro	Fibro	GAS6	AXL	2.19138e-07	0	GAS6_AXL	GAS	Secreted Signaling	PMID: 27801848
NHIC	Endo	Fibro	GAS6	AXL	3.6523e-08	0	GAS6_AXL	GAS	Secreted Signaling	PMID: 27801848
NHIC	SM	Fibro	GAS6	AXL	3.6523e-08	0	GAS6_AXL	GAS	Secreted Signaling	PMID: 27801848
NHIC	Fibro	Fibro	GAS6	AXL	1.46092e-07	0	GAS6_AXL	GAS	Secreted Signaling	PMID: 27801848
NHIC	Macro	Fibro	GAS6	AXL	3.6523e-08	0	GAS6_AXL	GAS	Secreted Signaling	PMID: 27801848
NHIC	Myofibro	Macro	GAS6	AXL	2.19138e-07	0	GAS6_AXL	GAS	Secreted Signaling	PMID: 27801848
NHIC	Endo	Macro	GAS6	AXL	3.6523e-08	0	GAS6_AXL	GAS	Secreted Signaling	PMID: 27801848
NHIC	SM	Macro	GAS6	AXL	3.6523e-08	0	GAS6_AXL	GAS	Secreted Signaling	PMID: 27801848
NHIC	Fibro	Macro	GAS6	AXL	1.46092e-07	0	GAS6_AXL	GAS	Secreted Signaling	PMID: 27801848
NHIC	Macro	Macro	GAS6	AXL	3.6523e-08	0	GAS6_AXL	GAS	Secreted Signaling	PMID: 27801848
NHIC	Myofibro	Epi	GAS6	AXL	2.19138e-07	0	GAS6_AXL	GAS	Secreted Signaling	PMID: 27801848
NHIC	Endo	Epi	GAS6	AXL	3.6523e-08	0	GAS6_AXL	GAS	Secreted Signaling	PMID: 27801848
NHIC	SM	Epi	GAS6	AXL	3.6523e-08	0	GAS6_AXL	GAS	Secreted Signaling	PMID: 27801848
NHIC	Fibro	Epi	GAS6	AXL	1.46092e-07	0	GAS6_AXL	GAS	Secreted Signaling	PMID: 27801848
NHIC	Macro	Epi	GAS6	AXL	3.6523e-08	0	GAS6_AXL	GAS	Secreted Signaling	PMID: 27801848
NHIC	Endo	Myofibro	PROS1	AXL	3.6523e-08	0	PROS1_AXL	PROS	Secreted Signaling	PMID: 29531161
NHIC	Endo	SM	PROS1	AXL	7.3046e-08	0	PROS1_AXL	PROS	Secreted Signaling	PMID: 29531161
NHIC	Endo	Fibro	PROS1	AXL	3.6523e-08	0	PROS1_AXL	PROS	Secreted Signaling	PMID: 29531161
NHIC	Endo	Macro	PROS1	AXL	3.6523e-08	0	PROS1_AXL	PROS	Secreted Signaling	PMID: 29531161
NHIC	Endo	Epi	PROS1	AXL	3.6523e-08	0	PROS1_AXL	PROS	Secreted Signaling	PMID: 29531161
NHIC	Endo	NK	BAG6	NCR3	3.6523e-08	0	BAG6_NCR3-PS	BAG	Secreted Signaling	PMID: 30021652
NHIC	Macro	NK	BAG6	NCR3	3.6523e-08	0	BAG6_NCR3-PS	BAG	Secreted Signaling	PMID: 30021652
NHIC	Epi	NK	BAG6	NCR3	3.6523e-08	0	BAG6_NCR3-PS	BAG	Secreted Signaling	PMID: 30021652
NHIC	Macro	Macro	LGALS9	HAVCR2	3.6523e-08	0	LGALS9_HAVCR2	GALECTIN	Secreted Signaling	PMID: 27192565
NHIC	Macro	Tregs	LGALS9	CD44	2.92184e-07	0	LGALS9_CD44	GALECTIN	Secreted Signaling	PMID: 25065622
NHIC	Macro	Bcell	LGALS9	CD44	3.6523e-08	0	LGALS9_CD44	GALECTIN	Secreted Signaling	PMID: 25065622
NHIC	Macro	CD4T	LGALS9	CD44	1.46092e-07	0	LGALS9_CD44	GALECTIN	Secreted Signaling	PMID: 25065622
NHIC	Macro	NT	LGALS9	CD44	7.3046e-08	0	LGALS9_CD44	GALECTIN	Secreted Signaling	PMID: 25065622
NHIC	Macro	Myofibro	LGALS9	CD44	3.6523e-08	0	LGALS9_CD44	GALECTIN	Secreted Signaling	PMID: 25065622
NHIC	Macro	Adi	LGALS9	CD44	3.6523e-08	0	LGALS9_CD44	GALECTIN	Secreted Signaling	PMID: 25065622
NHIC	Macro	CD8T	LGALS9	CD44	1.46092e-07	0	LGALS9_CD44	GALECTIN	Secreted Signaling	PMID: 25065622
NHIC	Macro	SM	LGALS9	CD44	1.82615e-07	0	LGALS9_CD44	GALECTIN	Secreted Signaling	PMID: 25065622
NHIC	Macro	Fibro	LGALS9	CD44	3.6523e-08	0	LGALS9_CD44	GALECTIN	Secreted Signaling	PMID: 25065622
NHIC	Macro	Macro	LGALS9	CD44	3.6523e-07	0	LGALS9_CD44	GALECTIN	Secreted Signaling	PMID: 25065622
NHIC	Macro	Epi	LGALS9	CD44	4.38276e-07	0	LGALS9_CD44	GALECTIN	Secreted Signaling	PMID: 25065622
NHIC	Macro	NK	LGALS9	CD44	1.46092e-07	0	LGALS9_CD44	GALECTIN	Secreted Signaling	PMID: 25065622
NHIC	Macro	Neutro	LGALS9	CD44	7.3046e-08	0	LGALS9_CD44	GALECTIN	Secreted Signaling	PMID: 25065622
NHIC	Macro	Mast	LGALS9	CD44	6.20891e-07	0	LGALS9_CD44	GALECTIN	Secreted Signaling	PMID: 25065622
NHIC	Myofibro	Endo	COL1A1	ITGA1_ITGB1	9.81374e-07	0	COL1A1_ITGA1_ITGB1	COLLAGEN	ECM-Receptor	KEGG: hsa04512
NHIC	SM	Endo	COL1A1	ITGA1_ITGB1	2.06605e-07	0	COL1A1_ITGA1_ITGB1	COLLAGEN	ECM-Receptor	KEGG: hsa04512
NHIC	Fibro	Endo	COL1A1	ITGA1_ITGB1	8.26421e-07	0	COL1A1_ITGA1_ITGB1	COLLAGEN	ECM-Receptor	KEGG: hsa04512
NHIC	Myofibro	SM	COL1A1	ITGA1_ITGB1	6.93937e-07	0	COL1A1_ITGA1_ITGB1	COLLAGEN	ECM-Receptor	KEGG: hsa04512
NHIC	SM	SM	COL1A1	ITGA1_ITGB1	1.46092e-07	0	COL1A1_ITGA1_ITGB1	COLLAGEN	ECM-Receptor	KEGG: hsa04512
NHIC	Fibro	SM	COL1A1	ITGA1_ITGB1	5.84368e-07	0	COL1A1_ITGA1_ITGB1	COLLAGEN	ECM-Receptor	KEGG: hsa04512
NHIC	Myofibro	Endo	COL1A2	ITGA1_ITGB1	2.89247e-06	0	COL1A2_ITGA1_ITGB1	COLLAGEN	ECM-Receptor	KEGG: hsa04512
NHIC	SM	Endo	COL1A2	ITGA1_ITGB1	2.06605e-07	0	COL1A2_ITGA1_ITGB1	COLLAGEN	ECM-Receptor	KEGG: hsa04512
NHIC	Fibro	Endo	COL1A2	ITGA1_ITGB1	1.49789e-06	0	COL1A2_ITGA1_ITGB1	COLLAGEN	ECM-Receptor	KEGG: hsa04512
NHIC	Myofibro	SM	COL1A2	ITGA1_ITGB1	2.04528e-06	0	COL1A2_ITGA1_ITGB1	COLLAGEN	ECM-Receptor	KEGG: hsa04512
NHIC	SM	SM	COL1A2	ITGA1_ITGB1	1.46092e-07	0	COL1A2_ITGA1_ITGB1	COLLAGEN	ECM-Receptor	KEGG: hsa04512
NHIC	Fibro	SM	COL1A2	ITGA1_ITGB1	1.05917e-06	0	COL1A2_ITGA1_ITGB1	COLLAGEN	ECM-Receptor	KEGG: hsa04512
NHIC	Myofibro	Endo	COL4A1	ITGA1_ITGB1	5.16513e-08	0	COL4A1_ITGA1_ITGB1	COLLAGEN	ECM-Receptor	KEGG: hsa04512
NHIC	Endo	Endo	COL4A1	ITGA1_ITGB1	2.58257e-07	0	COL4A1_ITGA1_ITGB1	COLLAGEN	ECM-Receptor	KEGG: hsa04512
NHIC	SM	Endo	COL4A1	ITGA1_ITGB1	1.03303e-07	0	COL4A1_ITGA1_ITGB1	COLLAGEN	ECM-Receptor	KEGG: hsa04512
NHIC	Myofibro	SM	COL4A1	ITGA1_ITGB1	3.6523e-08	0	COL4A1_ITGA1_ITGB1	COLLAGEN	ECM-Receptor	KEGG: hsa04512
NHIC	Endo	SM	COL4A1	ITGA1_ITGB1	1.82615e-07	0	COL4A1_ITGA1_ITGB1	COLLAGEN	ECM-Receptor	KEGG: hsa04512
NHIC	SM	SM	COL4A1	ITGA1_ITGB1	7.3046e-08	0	COL4A1_ITGA1_ITGB1	COLLAGEN	ECM-Receptor	KEGG: hsa04512
NHIC	Myofibro	Endo	COL4A2	ITGA1_ITGB1	5.16513e-08	0	COL4A2_ITGA1_ITGB1	COLLAGEN	ECM-Receptor	KEGG: hsa04512
NHIC	Endo	Endo	COL4A2	ITGA1_ITGB1	2.06605e-07	0	COL4A2_ITGA1_ITGB1	COLLAGEN	ECM-Receptor	KEGG: hsa04512
NHIC	SM	Endo	COL4A2	ITGA1_ITGB1	2.06605e-07	0	COL4A2_ITGA1_ITGB1	COLLAGEN	ECM-Receptor	KEGG: hsa04512
NHIC	Fibro	Endo	COL4A2	ITGA1_ITGB1	5.16513e-08	0	COL4A2_ITGA1_ITGB1	COLLAGEN	ECM-Receptor	KEGG: hsa04512
NHIC	Myofibro	SM	COL4A2	ITGA1_ITGB1	3.6523e-08	0	COL4A2_ITGA1_ITGB1	COLLAGEN	ECM-Receptor	KEGG: hsa04512
NHIC	Endo	SM	COL4A2	ITGA1_ITGB1	1.46092e-07	0	COL4A2_ITGA1_ITGB1	COLLAGEN	ECM-Receptor	KEGG: hsa04512
NHIC	SM	SM	COL4A2	ITGA1_ITGB1	1.46092e-07	0	COL4A2_ITGA1_ITGB1	COLLAGEN	ECM-Receptor	KEGG: hsa04512
NHIC	Fibro	SM	COL4A2	ITGA1_ITGB1	3.6523e-08	0	COL4A2_ITGA1_ITGB1	COLLAGEN	ECM-Receptor	KEGG: hsa04512
NHIC	SM	Endo	COL4A5	ITGA1_ITGB1	5.16513e-08	0	COL4A5_ITGA1_ITGB1	COLLAGEN	ECM-Receptor	KEGG: hsa04512
NHIC	Epi	Endo	COL4A5	ITGA1_ITGB1	5.16513e-08	0	COL4A5_ITGA1_ITGB1	COLLAGEN	ECM-Receptor	KEGG: hsa04512
NHIC	SM	SM	COL4A5	ITGA1_ITGB1	3.6523e-08	0	COL4A5_ITGA1_ITGB1	COLLAGEN	ECM-Receptor	KEGG: hsa04512
NHIC	Epi	SM	COL4A5	ITGA1_ITGB1	3.6523e-08	0	COL4A5_ITGA1_ITGB1	COLLAGEN	ECM-Receptor	KEGG: hsa04512
NHIC	Epi	Endo	COL4A6	ITGA1_ITGB1	5.16513e-08	0	COL4A6_ITGA1_ITGB1	COLLAGEN	ECM-Receptor	KEGG: hsa04512
NHIC	Epi	SM	COL4A6	ITGA1_ITGB1	3.6523e-08	0	COL4A6_ITGA1_ITGB1	COLLAGEN	ECM-Receptor	KEGG: hsa04512
NHIC	Myofibro	Endo	COL6A1	ITGA1_ITGB1	7.23118e-07	0	COL6A1_ITGA1_ITGB1	COLLAGEN	ECM-Receptor	KEGG: hsa04512
NHIC	SM	Endo	COL6A1	ITGA1_ITGB1	2.06605e-07	0	COL6A1_ITGA1_ITGB1	COLLAGEN	ECM-Receptor	KEGG: hsa04512
NHIC	Fibro	Endo	COL6A1	ITGA1_ITGB1	1.03303e-06	0	COL6A1_ITGA1_ITGB1	COLLAGEN	ECM-Receptor	KEGG: hsa04512
NHIC	Myofibro	SM	COL6A1	ITGA1_ITGB1	5.11322e-07	0	COL6A1_ITGA1_ITGB1	COLLAGEN	ECM-Receptor	KEGG: hsa04512
NHIC	SM	SM	COL6A1	ITGA1_ITGB1	1.46092e-07	0	COL6A1_ITGA1_ITGB1	COLLAGEN	ECM-Receptor	KEGG: hsa04512
NHIC	Fibro	SM	COL6A1	ITGA1_ITGB1	7.3046e-07	0	COL6A1_ITGA1_ITGB1	COLLAGEN	ECM-Receptor	KEGG: hsa04512
NHIC	Myofibro	Endo	COL6A2	ITGA1_ITGB1	1.85944e-06	0	COL6A2_ITGA1_ITGB1	COLLAGEN	ECM-Receptor	KEGG: hsa04512
NHIC	Endo	Endo	COL6A2	ITGA1_ITGB1	5.16513e-08	0	COL6A2_ITGA1_ITGB1	COLLAGEN	ECM-Receptor	KEGG: hsa04512
NHIC	SM	Endo	COL6A2	ITGA1_ITGB1	2.58257e-07	0	COL6A2_ITGA1_ITGB1	COLLAGEN	ECM-Receptor	KEGG: hsa04512
NHIC	Fibro	Endo	COL6A2	ITGA1_ITGB1	1.96275e-06	0	COL6A2_ITGA1_ITGB1	COLLAGEN	ECM-Receptor	KEGG: hsa04512
NHIC	Epi	Endo	COL6A2	ITGA1_ITGB1	5.16513e-08	0	COL6A2_ITGA1_ITGB1	COLLAGEN	ECM-Receptor	KEGG: hsa04512
NHIC	Myofibro	SM	COL6A2	ITGA1_ITGB1	1.31483e-06	0	COL6A2_ITGA1_ITGB1	COLLAGEN	ECM-Receptor	KEGG: hsa04512
NHIC	Endo	SM	COL6A2	ITGA1_ITGB1	3.6523e-08	0	COL6A2_ITGA1_ITGB1	COLLAGEN	ECM-Receptor	KEGG: hsa04512
NHIC	SM	SM	COL6A2	ITGA1_ITGB1	1.82615e-07	0	COL6A2_ITGA1_ITGB1	COLLAGEN	ECM-Receptor	KEGG: hsa04512
NHIC	Fibro	SM	COL6A2	ITGA1_ITGB1	1.38787e-06	0	COL6A2_ITGA1_ITGB1	COLLAGEN	ECM-Receptor	KEGG: hsa04512
NHIC	Epi	SM	COL6A2	ITGA1_ITGB1	3.6523e-08	0	COL6A2_ITGA1_ITGB1	COLLAGEN	ECM-Receptor	KEGG: hsa04512
NHIC	Myofibro	Endo	COL6A3	ITGA1_ITGB1	2.58257e-07	0	COL6A3_ITGA1_ITGB1	COLLAGEN	ECM-Receptor	KEGG: hsa04512
NHIC	SM	Endo	COL6A3	ITGA1_ITGB1	5.16513e-08	0	COL6A3_ITGA1_ITGB1	COLLAGEN	ECM-Receptor	KEGG: hsa04512
NHIC	Fibro	Endo	COL6A3	ITGA1_ITGB1	3.61559e-07	0	COL6A3_ITGA1_ITGB1	COLLAGEN	ECM-Receptor	KEGG: hsa04512
NHIC	Myofibro	SM	COL6A3	ITGA1_ITGB1	1.82615e-07	0	COL6A3_ITGA1_ITGB1	COLLAGEN	ECM-Receptor	KEGG: hsa04512
NHIC	SM	SM	COL6A3	ITGA1_ITGB1	3.6523e-08	0	COL6A3_ITGA1_ITGB1	COLLAGEN	ECM-Receptor	KEGG: hsa04512
NHIC	Fibro	SM	COL6A3	ITGA1_ITGB1	2.55661e-07	0	COL6A3_ITGA1_ITGB1	COLLAGEN	ECM-Receptor	KEGG: hsa04512
NHIC	Epi	Endo	COL9A2	ITGA1_ITGB1	5.16513e-08	0	COL9A2_ITGA1_ITGB1	COLLAGEN	ECM-Receptor	KEGG: hsa04512
NHIC	Epi	SM	COL9A2	ITGA1_ITGB1	3.6523e-08	0	COL9A2_ITGA1_ITGB1	COLLAGEN	ECM-Receptor	KEGG: hsa04512
NHIC	Myofibro	Endo	COL1A1	ITGA2_ITGB1	1.38787e-06	0	COL1A1_ITGA2_ITGB1	COLLAGEN	ECM-Receptor	KEGG: hsa04512
NHIC	SM	Endo	COL1A1	ITGA2_ITGB1	2.92184e-07	0	COL1A1_ITGA2_ITGB1	COLLAGEN	ECM-Receptor	KEGG: hsa04512
NHIC	Fibro	Endo	COL1A1	ITGA2_ITGB1	1.16873e-06	0	COL1A1_ITGA2_ITGB1	COLLAGEN	ECM-Receptor	KEGG: hsa04512
NHIC	Myofibro	Epi	COL1A1	ITGA2_ITGB1	2.36111e-05	0	COL1A1_ITGA2_ITGB1	COLLAGEN	ECM-Receptor	KEGG: hsa04512
NHIC	SM	Epi	COL1A1	ITGA2_ITGB1	4.97086e-06	0	COL1A1_ITGA2_ITGB1	COLLAGEN	ECM-Receptor	KEGG: hsa04512
NHIC	Fibro	Epi	COL1A1	ITGA2_ITGB1	1.98831e-05	0	COL1A1_ITGA2_ITGB1	COLLAGEN	ECM-Receptor	KEGG: hsa04512
NHIC	Myofibro	Endo	COL1A2	ITGA2_ITGB1	4.09056e-06	0	COL1A2_ITGA2_ITGB1	COLLAGEN	ECM-Receptor	KEGG: hsa04512
NHIC	SM	Endo	COL1A2	ITGA2_ITGB1	2.92184e-07	0	COL1A2_ITGA2_ITGB1	COLLAGEN	ECM-Receptor	KEGG: hsa04512
NHIC	Fibro	Endo	COL1A2	ITGA2_ITGB1	2.11833e-06	0	COL1A2_ITGA2_ITGB1	COLLAGEN	ECM-Receptor	KEGG: hsa04512
NHIC	Myofibro	Epi	COL1A2	ITGA2_ITGB1	6.95875e-05	0	COL1A2_ITGA2_ITGB1	COLLAGEN	ECM-Receptor	KEGG: hsa04512
NHIC	SM	Epi	COL1A2	ITGA2_ITGB1	4.97086e-06	0	COL1A2_ITGA2_ITGB1	COLLAGEN	ECM-Receptor	KEGG: hsa04512
NHIC	Fibro	Epi	COL1A2	ITGA2_ITGB1	3.60376e-05	0	COL1A2_ITGA2_ITGB1	COLLAGEN	ECM-Receptor	KEGG: hsa04512
NHIC	Myofibro	Endo	COL4A1	ITGA2_ITGB1	7.3046e-08	0	COL4A1_ITGA2_ITGB1	COLLAGEN	ECM-Receptor	KEGG: hsa04512
NHIC	Endo	Endo	COL4A1	ITGA2_ITGB1	3.6523e-07	0	COL4A1_ITGA2_ITGB1	COLLAGEN	ECM-Receptor	KEGG: hsa04512
NHIC	SM	Endo	COL4A1	ITGA2_ITGB1	1.46092e-07	0	COL4A1_ITGA2_ITGB1	COLLAGEN	ECM-Receptor	KEGG: hsa04512
NHIC	Myofibro	Epi	COL4A1	ITGA2_ITGB1	1.24272e-06	0	COL4A1_ITGA2_ITGB1	COLLAGEN	ECM-Receptor	KEGG: hsa04512
NHIC	Endo	Epi	COL4A1	ITGA2_ITGB1	6.21356e-06	0	COL4A1_ITGA2_ITGB1	COLLAGEN	ECM-Receptor	KEGG: hsa04512
NHIC	SM	Epi	COL4A1	ITGA2_ITGB1	2.48544e-06	0	COL4A1_ITGA2_ITGB1	COLLAGEN	ECM-Receptor	KEGG: hsa04512
NHIC	Myofibro	Endo	COL4A2	ITGA2_ITGB1	7.3046e-08	0	COL4A2_ITGA2_ITGB1	COLLAGEN	ECM-Receptor	KEGG: hsa04512
NHIC	Endo	Endo	COL4A2	ITGA2_ITGB1	2.92184e-07	0	COL4A2_ITGA2_ITGB1	COLLAGEN	ECM-Receptor	KEGG: hsa04512
NHIC	SM	Endo	COL4A2	ITGA2_ITGB1	2.92184e-07	0	COL4A2_ITGA2_ITGB1	COLLAGEN	ECM-Receptor	KEGG: hsa04512
NHIC	Fibro	Endo	COL4A2	ITGA2_ITGB1	7.3046e-08	0	COL4A2_ITGA2_ITGB1	COLLAGEN	ECM-Receptor	KEGG: hsa04512
NHIC	Myofibro	Epi	COL4A2	ITGA2_ITGB1	1.24272e-06	0	COL4A2_ITGA2_ITGB1	COLLAGEN	ECM-Receptor	KEGG: hsa04512
NHIC	Endo	Epi	COL4A2	ITGA2_ITGB1	4.97086e-06	0	COL4A2_ITGA2_ITGB1	COLLAGEN	ECM-Receptor	KEGG: hsa04512
NHIC	SM	Epi	COL4A2	ITGA2_ITGB1	4.97086e-06	0	COL4A2_ITGA2_ITGB1	COLLAGEN	ECM-Receptor	KEGG: hsa04512
NHIC	Fibro	Epi	COL4A2	ITGA2_ITGB1	1.24272e-06	0	COL4A2_ITGA2_ITGB1	COLLAGEN	ECM-Receptor	KEGG: hsa04512
NHIC	SM	Endo	COL4A5	ITGA2_ITGB1	7.3046e-08	0	COL4A5_ITGA2_ITGB1	COLLAGEN	ECM-Receptor	KEGG: hsa04512
NHIC	Epi	Endo	COL4A5	ITGA2_ITGB1	7.3046e-08	0	COL4A5_ITGA2_ITGB1	COLLAGEN	ECM-Receptor	KEGG: hsa04512
NHIC	SM	Epi	COL4A5	ITGA2_ITGB1	1.24272e-06	0	COL4A5_ITGA2_ITGB1	COLLAGEN	ECM-Receptor	KEGG: hsa04512
NHIC	Epi	Epi	COL4A5	ITGA2_ITGB1	1.24272e-06	0	COL4A5_ITGA2_ITGB1	COLLAGEN	ECM-Receptor	KEGG: hsa04512
NHIC	Epi	Endo	COL4A6	ITGA2_ITGB1	7.3046e-08	0	COL4A6_ITGA2_ITGB1	COLLAGEN	ECM-Receptor	KEGG: hsa04512
NHIC	Epi	Epi	COL4A6	ITGA2_ITGB1	1.24272e-06	0	COL4A6_ITGA2_ITGB1	COLLAGEN	ECM-Receptor	KEGG: hsa04512
NHIC	Myofibro	Endo	COL6A1	ITGA2_ITGB1	1.02264e-06	0	COL6A1_ITGA2_ITGB1	COLLAGEN	ECM-Receptor	KEGG: hsa04512
NHIC	SM	Endo	COL6A1	ITGA2_ITGB1	2.92184e-07	0	COL6A1_ITGA2_ITGB1	COLLAGEN	ECM-Receptor	KEGG: hsa04512
NHIC	Fibro	Endo	COL6A1	ITGA2_ITGB1	1.46092e-06	0	COL6A1_ITGA2_ITGB1	COLLAGEN	ECM-Receptor	KEGG: hsa04512
NHIC	Myofibro	Epi	COL6A1	ITGA2_ITGB1	1.73978e-05	0	COL6A1_ITGA2_ITGB1	COLLAGEN	ECM-Receptor	KEGG: hsa04512
NHIC	SM	Epi	COL6A1	ITGA2_ITGB1	4.97086e-06	0	COL6A1_ITGA2_ITGB1	COLLAGEN	ECM-Receptor	KEGG: hsa04512
NHIC	Fibro	Epi	COL6A1	ITGA2_ITGB1	2.48538e-05	0	COL6A1_ITGA2_ITGB1	COLLAGEN	ECM-Receptor	KEGG: hsa04512
NHIC	Myofibro	Endo	COL6A2	ITGA2_ITGB1	2.62965e-06	0	COL6A2_ITGA2_ITGB1	COLLAGEN	ECM-Receptor	KEGG: hsa04512
NHIC	Endo	Endo	COL6A2	ITGA2_ITGB1	7.3046e-08	0	COL6A2_ITGA2_ITGB1	COLLAGEN	ECM-Receptor	KEGG: hsa04512
NHIC	SM	Endo	COL6A2	ITGA2_ITGB1	3.6523e-07	0	COL6A2_ITGA2_ITGB1	COLLAGEN	ECM-Receptor	KEGG: hsa04512
NHIC	Fibro	Endo	COL6A2	ITGA2_ITGB1	2.77574e-06	0	COL6A2_ITGA2_ITGB1	COLLAGEN	ECM-Receptor	KEGG: hsa04512
NHIC	Epi	Endo	COL6A2	ITGA2_ITGB1	7.3046e-08	0	COL6A2_ITGA2_ITGB1	COLLAGEN	ECM-Receptor	KEGG: hsa04512
NHIC	Myofibro	Epi	COL6A2	ITGA2_ITGB1	4.47359e-05	0	COL6A2_ITGA2_ITGB1	COLLAGEN	ECM-Receptor	KEGG: hsa04512
NHIC	Endo	Epi	COL6A2	ITGA2_ITGB1	1.24272e-06	0	COL6A2_ITGA2_ITGB1	COLLAGEN	ECM-Receptor	KEGG: hsa04512
NHIC	SM	Epi	COL6A2	ITGA2_ITGB1	6.21356e-06	0	COL6A2_ITGA2_ITGB1	COLLAGEN	ECM-Receptor	KEGG: hsa04512
NHIC	Fibro	Epi	COL6A2	ITGA2_ITGB1	4.72212e-05	0	COL6A2_ITGA2_ITGB1	COLLAGEN	ECM-Receptor	KEGG: hsa04512
NHIC	Epi	Epi	COL6A2	ITGA2_ITGB1	1.24272e-06	0	COL6A2_ITGA2_ITGB1	COLLAGEN	ECM-Receptor	KEGG: hsa04512
NHIC	Myofibro	Endo	COL6A3	ITGA2_ITGB1	3.6523e-07	0	COL6A3_ITGA2_ITGB1	COLLAGEN	ECM-Receptor	KEGG: hsa04512
NHIC	SM	Endo	COL6A3	ITGA2_ITGB1	7.3046e-08	0	COL6A3_ITGA2_ITGB1	COLLAGEN	ECM-Receptor	KEGG: hsa04512
NHIC	Fibro	Endo	COL6A3	ITGA2_ITGB1	5.11322e-07	0	COL6A3_ITGA2_ITGB1	COLLAGEN	ECM-Receptor	KEGG: hsa04512
NHIC	Myofibro	Epi	COL6A3	ITGA2_ITGB1	6.21356e-06	0	COL6A3_ITGA2_ITGB1	COLLAGEN	ECM-Receptor	KEGG: hsa04512
NHIC	SM	Epi	COL6A3	ITGA2_ITGB1	1.24272e-06	0	COL6A3_ITGA2_ITGB1	COLLAGEN	ECM-Receptor	KEGG: hsa04512
NHIC	Fibro	Epi	COL6A3	ITGA2_ITGB1	8.69897e-06	0	COL6A3_ITGA2_ITGB1	COLLAGEN	ECM-Receptor	KEGG: hsa04512
NHIC	Epi	Endo	COL9A2	ITGA2_ITGB1	7.3046e-08	0	COL9A2_ITGA2_ITGB1	COLLAGEN	ECM-Receptor	KEGG: hsa04512
NHIC	Epi	Epi	COL9A2	ITGA2_ITGB1	1.24272e-06	0	COL9A2_ITGA2_ITGB1	COLLAGEN	ECM-Receptor	KEGG: hsa04512
NHIC	Myofibro	Epi	FN1	ITGA3_ITGB1	3.94131e-06	0	FN1_ITGA3_ITGB1	FN1	ECM-Receptor	KEGG: hsa04512
NHIC	SM	Epi	FN1	ITGA3_ITGB1	5.63046e-07	0	FN1_ITGA3_ITGB1	FN1	ECM-Receptor	KEGG: hsa04512
NHIC	Fibro	Epi	FN1	ITGA3_ITGB1	3.94131e-06	0	FN1_ITGA3_ITGB1	FN1	ECM-Receptor	KEGG: hsa04512
NHIC	Myofibro	NK	FN1	ITGA4_ITGB1	2.55661e-07	0	FN1_ITGA4_ITGB1	FN1	ECM-Receptor	KEGG: hsa04512
NHIC	SM	NK	FN1	ITGA4_ITGB1	3.6523e-08	0	FN1_ITGA4_ITGB1	FN1	ECM-Receptor	KEGG: hsa04512
NHIC	Fibro	NK	FN1	ITGA4_ITGB1	2.55661e-07	0	FN1_ITGA4_ITGB1	FN1	ECM-Receptor	KEGG: hsa04512
NHIC	Myofibro	Endo	FN1	ITGA5_ITGB1	5.11322e-07	0	FN1_ITGA5_ITGB1	FN1	ECM-Receptor	KEGG: hsa04512
NHIC	SM	Endo	FN1	ITGA5_ITGB1	7.3046e-08	0	FN1_ITGA5_ITGB1	FN1	ECM-Receptor	KEGG: hsa04512
NHIC	Fibro	Endo	FN1	ITGA5_ITGB1	5.11322e-07	0	FN1_ITGA5_ITGB1	FN1	ECM-Receptor	KEGG: hsa04512
NHIC	Myofibro	Endo	FN1	ITGA8_ITGB1	2.55661e-07	0	FN1_ITGA8_ITGB1	FN1	ECM-Receptor	KEGG: hsa04512
NHIC	SM	Endo	FN1	ITGA8_ITGB1	3.6523e-08	0	FN1_ITGA8_ITGB1	FN1	ECM-Receptor	KEGG: hsa04512
NHIC	Fibro	Endo	FN1	ITGA8_ITGB1	2.55661e-07	0	FN1_ITGA8_ITGB1	FN1	ECM-Receptor	KEGG: hsa04512
NHIC	Myofibro	Fibro	FN1	ITGA8_ITGB1	1.44624e-06	0	FN1_ITGA8_ITGB1	FN1	ECM-Receptor	KEGG: hsa04512
NHIC	SM	Fibro	FN1	ITGA8_ITGB1	2.06605e-07	0	FN1_ITGA8_ITGB1	FN1	ECM-Receptor	KEGG: hsa04512
NHIC	Fibro	Fibro	FN1	ITGA8_ITGB1	1.44624e-06	0	FN1_ITGA8_ITGB1	FN1	ECM-Receptor	KEGG: hsa04512
NHIC	Myofibro	Endo	LAMA2	ITGA1_ITGB1	5.16513e-08	0	LAMA2_ITGA1_ITGB1	LAMININ	ECM-Receptor	KEGG: hsa04512
NHIC	Fibro	Endo	LAMA2	ITGA1_ITGB1	5.16513e-08	0	LAMA2_ITGA1_ITGB1	LAMININ	ECM-Receptor	KEGG: hsa04512
NHIC	Myofibro	SM	LAMA2	ITGA1_ITGB1	3.6523e-08	0	LAMA2_ITGA1_ITGB1	LAMININ	ECM-Receptor	KEGG: hsa04512
NHIC	Fibro	SM	LAMA2	ITGA1_ITGB1	3.6523e-08	0	LAMA2_ITGA1_ITGB1	LAMININ	ECM-Receptor	KEGG: hsa04512
NHIC	Epi	Endo	LAMA3	ITGA1_ITGB1	5.16513e-08	0	LAMA3_ITGA1_ITGB1	LAMININ	ECM-Receptor	KEGG: hsa04512
NHIC	Epi	SM	LAMA3	ITGA1_ITGB1	3.6523e-08	0	LAMA3_ITGA1_ITGB1	LAMININ	ECM-Receptor	KEGG: hsa04512
NHIC	Myofibro	Endo	LAMA4	ITGA1_ITGB1	5.16513e-08	0	LAMA4_ITGA1_ITGB1	LAMININ	ECM-Receptor	KEGG: hsa04512
NHIC	Endo	Endo	LAMA4	ITGA1_ITGB1	5.16513e-08	0	LAMA4_ITGA1_ITGB1	LAMININ	ECM-Receptor	KEGG: hsa04512
NHIC	SM	Endo	LAMA4	ITGA1_ITGB1	5.16513e-08	0	LAMA4_ITGA1_ITGB1	LAMININ	ECM-Receptor	KEGG: hsa04512
NHIC	Fibro	Endo	LAMA4	ITGA1_ITGB1	5.16513e-08	0	LAMA4_ITGA1_ITGB1	LAMININ	ECM-Receptor	KEGG: hsa04512
NHIC	Myofibro	SM	LAMA4	ITGA1_ITGB1	3.6523e-08	0	LAMA4_ITGA1_ITGB1	LAMININ	ECM-Receptor	KEGG: hsa04512
NHIC	Endo	SM	LAMA4	ITGA1_ITGB1	3.6523e-08	0	LAMA4_ITGA1_ITGB1	LAMININ	ECM-Receptor	KEGG: hsa04512
NHIC	SM	SM	LAMA4	ITGA1_ITGB1	3.6523e-08	0	LAMA4_ITGA1_ITGB1	LAMININ	ECM-Receptor	KEGG: hsa04512
NHIC	Fibro	SM	LAMA4	ITGA1_ITGB1	3.6523e-08	0	LAMA4_ITGA1_ITGB1	LAMININ	ECM-Receptor	KEGG: hsa04512
NHIC	Endo	Endo	LAMA5	ITGA1_ITGB1	5.16513e-08	0	LAMA5_ITGA1_ITGB1	LAMININ	ECM-Receptor	KEGG: hsa04512
NHIC	Epi	Endo	LAMA5	ITGA1_ITGB1	5.16513e-08	0	LAMA5_ITGA1_ITGB1	LAMININ	ECM-Receptor	KEGG: hsa04512
NHIC	Endo	SM	LAMA5	ITGA1_ITGB1	3.6523e-08	0	LAMA5_ITGA1_ITGB1	LAMININ	ECM-Receptor	KEGG: hsa04512
NHIC	Epi	SM	LAMA5	ITGA1_ITGB1	3.6523e-08	0	LAMA5_ITGA1_ITGB1	LAMININ	ECM-Receptor	KEGG: hsa04512
NHIC	Myofibro	Endo	LAMB1	ITGA1_ITGB1	5.16513e-08	0	LAMB1_ITGA1_ITGB1	LAMININ	ECM-Receptor	KEGG: hsa04512
NHIC	Fibro	Endo	LAMB1	ITGA1_ITGB1	5.16513e-08	0	LAMB1_ITGA1_ITGB1	LAMININ	ECM-Receptor	KEGG: hsa04512
NHIC	Myofibro	SM	LAMB1	ITGA1_ITGB1	3.6523e-08	0	LAMB1_ITGA1_ITGB1	LAMININ	ECM-Receptor	KEGG: hsa04512
NHIC	Fibro	SM	LAMB1	ITGA1_ITGB1	3.6523e-08	0	LAMB1_ITGA1_ITGB1	LAMININ	ECM-Receptor	KEGG: hsa04512
NHIC	Myofibro	Endo	LAMB2	ITGA1_ITGB1	5.16513e-08	0	LAMB2_ITGA1_ITGB1	LAMININ	ECM-Receptor	KEGG: hsa04512
NHIC	Endo	Endo	LAMB2	ITGA1_ITGB1	5.16513e-08	0	LAMB2_ITGA1_ITGB1	LAMININ	ECM-Receptor	KEGG: hsa04512
NHIC	SM	Endo	LAMB2	ITGA1_ITGB1	5.16513e-08	0	LAMB2_ITGA1_ITGB1	LAMININ	ECM-Receptor	KEGG: hsa04512
NHIC	Fibro	Endo	LAMB2	ITGA1_ITGB1	2.06605e-07	0	LAMB2_ITGA1_ITGB1	LAMININ	ECM-Receptor	KEGG: hsa04512
NHIC	Myofibro	SM	LAMB2	ITGA1_ITGB1	3.6523e-08	0	LAMB2_ITGA1_ITGB1	LAMININ	ECM-Receptor	KEGG: hsa04512
NHIC	Endo	SM	LAMB2	ITGA1_ITGB1	3.6523e-08	0	LAMB2_ITGA1_ITGB1	LAMININ	ECM-Receptor	KEGG: hsa04512
NHIC	SM	SM	LAMB2	ITGA1_ITGB1	3.6523e-08	0	LAMB2_ITGA1_ITGB1	LAMININ	ECM-Receptor	KEGG: hsa04512
NHIC	Fibro	SM	LAMB2	ITGA1_ITGB1	1.46092e-07	0	LAMB2_ITGA1_ITGB1	LAMININ	ECM-Receptor	KEGG: hsa04512
NHIC	Epi	Endo	LAMB3	ITGA1_ITGB1	1.18798e-06	0	LAMB3_ITGA1_ITGB1	LAMININ	ECM-Receptor	KEGG: hsa04512
NHIC	Epi	SM	LAMB3	ITGA1_ITGB1	8.40029e-07	0	LAMB3_ITGA1_ITGB1	LAMININ	ECM-Receptor	KEGG: hsa04512
NHIC	Myofibro	Endo	LAMC1	ITGA1_ITGB1	5.16513e-08	0	LAMC1_ITGA1_ITGB1	LAMININ	ECM-Receptor	KEGG: hsa04512
NHIC	Endo	Endo	LAMC1	ITGA1_ITGB1	5.16513e-08	0	LAMC1_ITGA1_ITGB1	LAMININ	ECM-Receptor	KEGG: hsa04512
NHIC	SM	Endo	LAMC1	ITGA1_ITGB1	5.16513e-08	0	LAMC1_ITGA1_ITGB1	LAMININ	ECM-Receptor	KEGG: hsa04512
NHIC	Fibro	Endo	LAMC1	ITGA1_ITGB1	5.16513e-08	0	LAMC1_ITGA1_ITGB1	LAMININ	ECM-Receptor	KEGG: hsa04512
NHIC	Epi	Endo	LAMC1	ITGA1_ITGB1	5.16513e-08	0	LAMC1_ITGA1_ITGB1	LAMININ	ECM-Receptor	KEGG: hsa04512
NHIC	Myofibro	SM	LAMC1	ITGA1_ITGB1	3.6523e-08	0	LAMC1_ITGA1_ITGB1	LAMININ	ECM-Receptor	KEGG: hsa04512
NHIC	Endo	SM	LAMC1	ITGA1_ITGB1	3.6523e-08	0	LAMC1_ITGA1_ITGB1	LAMININ	ECM-Receptor	KEGG: hsa04512
NHIC	SM	SM	LAMC1	ITGA1_ITGB1	3.6523e-08	0	LAMC1_ITGA1_ITGB1	LAMININ	ECM-Receptor	KEGG: hsa04512
NHIC	Fibro	SM	LAMC1	ITGA1_ITGB1	3.6523e-08	0	LAMC1_ITGA1_ITGB1	LAMININ	ECM-Receptor	KEGG: hsa04512
NHIC	Epi	SM	LAMC1	ITGA1_ITGB1	3.6523e-08	0	LAMC1_ITGA1_ITGB1	LAMININ	ECM-Receptor	KEGG: hsa04512
NHIC	Epi	Endo	LAMC2	ITGA1_ITGB1	4.64862e-07	0	LAMC2_ITGA1_ITGB1	LAMININ	ECM-Receptor	KEGG: hsa04512
NHIC	Epi	SM	LAMC2	ITGA1_ITGB1	3.28707e-07	0	LAMC2_ITGA1_ITGB1	LAMININ	ECM-Receptor	KEGG: hsa04512
NHIC	Fibro	Endo	LAMC3	ITGA1_ITGB1	2.06605e-07	0	LAMC3_ITGA1_ITGB1	LAMININ	ECM-Receptor	KEGG: hsa04512
NHIC	Fibro	SM	LAMC3	ITGA1_ITGB1	1.46092e-07	0	LAMC3_ITGA1_ITGB1	LAMININ	ECM-Receptor	KEGG: hsa04512
NHIC	Myofibro	Endo	LAMA2	ITGA2_ITGB1	7.3046e-08	0	LAMA2_ITGA2_ITGB1	LAMININ	ECM-Receptor	KEGG: hsa04512
NHIC	Fibro	Endo	LAMA2	ITGA2_ITGB1	7.3046e-08	0	LAMA2_ITGA2_ITGB1	LAMININ	ECM-Receptor	KEGG: hsa04512
NHIC	Myofibro	Epi	LAMA2	ITGA2_ITGB1	1.24272e-06	0	LAMA2_ITGA2_ITGB1	LAMININ	ECM-Receptor	KEGG: hsa04512
NHIC	Fibro	Epi	LAMA2	ITGA2_ITGB1	1.24272e-06	0	LAMA2_ITGA2_ITGB1	LAMININ	ECM-Receptor	KEGG: hsa04512
NHIC	Epi	Endo	LAMA3	ITGA2_ITGB1	7.3046e-08	0	LAMA3_ITGA2_ITGB1	LAMININ	ECM-Receptor	KEGG: hsa04512
NHIC	Epi	Epi	LAMA3	ITGA2_ITGB1	1.24272e-06	0	LAMA3_ITGA2_ITGB1	LAMININ	ECM-Receptor	KEGG: hsa04512
NHIC	Myofibro	Endo	LAMA4	ITGA2_ITGB1	7.3046e-08	0	LAMA4_ITGA2_ITGB1	LAMININ	ECM-Receptor	KEGG: hsa04512
NHIC	Endo	Endo	LAMA4	ITGA2_ITGB1	7.3046e-08	0	LAMA4_ITGA2_ITGB1	LAMININ	ECM-Receptor	KEGG: hsa04512
NHIC	SM	Endo	LAMA4	ITGA2_ITGB1	7.3046e-08	0	LAMA4_ITGA2_ITGB1	LAMININ	ECM-Receptor	KEGG: hsa04512
NHIC	Fibro	Endo	LAMA4	ITGA2_ITGB1	7.3046e-08	0	LAMA4_ITGA2_ITGB1	LAMININ	ECM-Receptor	KEGG: hsa04512
NHIC	Myofibro	Epi	LAMA4	ITGA2_ITGB1	1.24272e-06	0	LAMA4_ITGA2_ITGB1	LAMININ	ECM-Receptor	KEGG: hsa04512
NHIC	Endo	Epi	LAMA4	ITGA2_ITGB1	1.24272e-06	0	LAMA4_ITGA2_ITGB1	LAMININ	ECM-Receptor	KEGG: hsa04512
NHIC	SM	Epi	LAMA4	ITGA2_ITGB1	1.24272e-06	0	LAMA4_ITGA2_ITGB1	LAMININ	ECM-Receptor	KEGG: hsa04512
NHIC	Fibro	Epi	LAMA4	ITGA2_ITGB1	1.24272e-06	0	LAMA4_ITGA2_ITGB1	LAMININ	ECM-Receptor	KEGG: hsa04512
NHIC	Endo	Endo	LAMA5	ITGA2_ITGB1	7.3046e-08	0	LAMA5_ITGA2_ITGB1	LAMININ	ECM-Receptor	KEGG: hsa04512
NHIC	Epi	Endo	LAMA5	ITGA2_ITGB1	7.3046e-08	0	LAMA5_ITGA2_ITGB1	LAMININ	ECM-Receptor	KEGG: hsa04512
NHIC	Endo	Epi	LAMA5	ITGA2_ITGB1	1.24272e-06	0	LAMA5_ITGA2_ITGB1	LAMININ	ECM-Receptor	KEGG: hsa04512
NHIC	Epi	Epi	LAMA5	ITGA2_ITGB1	1.24272e-06	0	LAMA5_ITGA2_ITGB1	LAMININ	ECM-Receptor	KEGG: hsa04512
NHIC	Myofibro	Endo	LAMB1	ITGA2_ITGB1	7.3046e-08	0	LAMB1_ITGA2_ITGB1	LAMININ	ECM-Receptor	KEGG: hsa04512
NHIC	Fibro	Endo	LAMB1	ITGA2_ITGB1	7.3046e-08	0	LAMB1_ITGA2_ITGB1	LAMININ	ECM-Receptor	KEGG: hsa04512
NHIC	Myofibro	Epi	LAMB1	ITGA2_ITGB1	1.24272e-06	0	LAMB1_ITGA2_ITGB1	LAMININ	ECM-Receptor	KEGG: hsa04512
NHIC	Fibro	Epi	LAMB1	ITGA2_ITGB1	1.24272e-06	0	LAMB1_ITGA2_ITGB1	LAMININ	ECM-Receptor	KEGG: hsa04512
NHIC	Myofibro	Endo	LAMB2	ITGA2_ITGB1	7.3046e-08	0	LAMB2_ITGA2_ITGB1	LAMININ	ECM-Receptor	KEGG: hsa04512
NHIC	Endo	Endo	LAMB2	ITGA2_ITGB1	7.3046e-08	0	LAMB2_ITGA2_ITGB1	LAMININ	ECM-Receptor	KEGG: hsa04512
NHIC	SM	Endo	LAMB2	ITGA2_ITGB1	7.3046e-08	0	LAMB2_ITGA2_ITGB1	LAMININ	ECM-Receptor	KEGG: hsa04512
NHIC	Fibro	Endo	LAMB2	ITGA2_ITGB1	2.92184e-07	0	LAMB2_ITGA2_ITGB1	LAMININ	ECM-Receptor	KEGG: hsa04512
NHIC	Myofibro	Epi	LAMB2	ITGA2_ITGB1	1.24272e-06	0	LAMB2_ITGA2_ITGB1	LAMININ	ECM-Receptor	KEGG: hsa04512
NHIC	Endo	Epi	LAMB2	ITGA2_ITGB1	1.24272e-06	0	LAMB2_ITGA2_ITGB1	LAMININ	ECM-Receptor	KEGG: hsa04512
NHIC	SM	Epi	LAMB2	ITGA2_ITGB1	1.24272e-06	0	LAMB2_ITGA2_ITGB1	LAMININ	ECM-Receptor	KEGG: hsa04512
NHIC	Fibro	Epi	LAMB2	ITGA2_ITGB1	4.97086e-06	0	LAMB2_ITGA2_ITGB1	LAMININ	ECM-Receptor	KEGG: hsa04512
NHIC	Epi	Endo	LAMB3	ITGA2_ITGB1	1.68006e-06	0	LAMB3_ITGA2_ITGB1	LAMININ	ECM-Receptor	KEGG: hsa04512
NHIC	Epi	Epi	LAMB3	ITGA2_ITGB1	2.85818e-05	0	LAMB3_ITGA2_ITGB1	LAMININ	ECM-Receptor	KEGG: hsa04512
NHIC	Myofibro	Endo	LAMC1	ITGA2_ITGB1	7.3046e-08	0	LAMC1_ITGA2_ITGB1	LAMININ	ECM-Receptor	KEGG: hsa04512
NHIC	Endo	Endo	LAMC1	ITGA2_ITGB1	7.3046e-08	0	LAMC1_ITGA2_ITGB1	LAMININ	ECM-Receptor	KEGG: hsa04512
NHIC	SM	Endo	LAMC1	ITGA2_ITGB1	7.3046e-08	0	LAMC1_ITGA2_ITGB1	LAMININ	ECM-Receptor	KEGG: hsa04512
NHIC	Fibro	Endo	LAMC1	ITGA2_ITGB1	7.3046e-08	0	LAMC1_ITGA2_ITGB1	LAMININ	ECM-Receptor	KEGG: hsa04512
NHIC	Epi	Endo	LAMC1	ITGA2_ITGB1	7.3046e-08	0	LAMC1_ITGA2_ITGB1	LAMININ	ECM-Receptor	KEGG: hsa04512
NHIC	Myofibro	Epi	LAMC1	ITGA2_ITGB1	1.24272e-06	0	LAMC1_ITGA2_ITGB1	LAMININ	ECM-Receptor	KEGG: hsa04512
NHIC	Endo	Epi	LAMC1	ITGA2_ITGB1	1.24272e-06	0	LAMC1_ITGA2_ITGB1	LAMININ	ECM-Receptor	KEGG: hsa04512
NHIC	SM	Epi	LAMC1	ITGA2_ITGB1	1.24272e-06	0	LAMC1_ITGA2_ITGB1	LAMININ	ECM-Receptor	KEGG: hsa04512
NHIC	Fibro	Epi	LAMC1	ITGA2_ITGB1	1.24272e-06	0	LAMC1_ITGA2_ITGB1	LAMININ	ECM-Receptor	KEGG: hsa04512
NHIC	Epi	Epi	LAMC1	ITGA2_ITGB1	1.24272e-06	0	LAMC1_ITGA2_ITGB1	LAMININ	ECM-Receptor	KEGG: hsa04512
NHIC	Epi	Endo	LAMC2	ITGA2_ITGB1	6.57414e-07	0	LAMC2_ITGA2_ITGB1	LAMININ	ECM-Receptor	KEGG: hsa04512
NHIC	Epi	Epi	LAMC2	ITGA2_ITGB1	1.11844e-05	0	LAMC2_ITGA2_ITGB1	LAMININ	ECM-Receptor	KEGG: hsa04512
NHIC	Fibro	Endo	LAMC3	ITGA2_ITGB1	2.92184e-07	0	LAMC3_ITGA2_ITGB1	LAMININ	ECM-Receptor	KEGG: hsa04512
NHIC	Fibro	Epi	LAMC3	ITGA2_ITGB1	4.97086e-06	0	LAMC3_ITGA2_ITGB1	LAMININ	ECM-Receptor	KEGG: hsa04512
NHIC	Myofibro	Epi	LAMA2	ITGA3_ITGB1	5.63046e-07	0	LAMA2_ITGA3_ITGB1	LAMININ	ECM-Receptor	KEGG: hsa04512
NHIC	Fibro	Epi	LAMA2	ITGA3_ITGB1	5.63046e-07	0	LAMA2_ITGA3_ITGB1	LAMININ	ECM-Receptor	KEGG: hsa04512
NHIC	Epi	Epi	LAMA3	ITGA3_ITGB1	5.63046e-07	0	LAMA3_ITGA3_ITGB1	LAMININ	ECM-Receptor	KEGG: hsa04512
NHIC	Myofibro	Epi	LAMA4	ITGA3_ITGB1	5.63046e-07	0	LAMA4_ITGA3_ITGB1	LAMININ	ECM-Receptor	KEGG: hsa04512
NHIC	Endo	Epi	LAMA4	ITGA3_ITGB1	5.63046e-07	0	LAMA4_ITGA3_ITGB1	LAMININ	ECM-Receptor	KEGG: hsa04512
NHIC	SM	Epi	LAMA4	ITGA3_ITGB1	5.63046e-07	0	LAMA4_ITGA3_ITGB1	LAMININ	ECM-Receptor	KEGG: hsa04512
NHIC	Fibro	Epi	LAMA4	ITGA3_ITGB1	5.63046e-07	0	LAMA4_ITGA3_ITGB1	LAMININ	ECM-Receptor	KEGG: hsa04512
NHIC	Endo	Epi	LAMA5	ITGA3_ITGB1	5.63046e-07	0	LAMA5_ITGA3_ITGB1	LAMININ	ECM-Receptor	KEGG: hsa04512
NHIC	Epi	Epi	LAMA5	ITGA3_ITGB1	5.63046e-07	0	LAMA5_ITGA3_ITGB1	LAMININ	ECM-Receptor	KEGG: hsa04512
NHIC	Myofibro	Epi	LAMB1	ITGA3_ITGB1	5.63046e-07	0	LAMB1_ITGA3_ITGB1	LAMININ	ECM-Receptor	KEGG: hsa04512
NHIC	Fibro	Epi	LAMB1	ITGA3_ITGB1	5.63046e-07	0	LAMB1_ITGA3_ITGB1	LAMININ	ECM-Receptor	KEGG: hsa04512
NHIC	Myofibro	Epi	LAMB2	ITGA3_ITGB1	5.63046e-07	0	LAMB2_ITGA3_ITGB1	LAMININ	ECM-Receptor	KEGG: hsa04512
NHIC	Endo	Epi	LAMB2	ITGA3_ITGB1	5.63046e-07	0	LAMB2_ITGA3_ITGB1	LAMININ	ECM-Receptor	KEGG: hsa04512
NHIC	SM	Epi	LAMB2	ITGA3_ITGB1	5.63046e-07	0	LAMB2_ITGA3_ITGB1	LAMININ	ECM-Receptor	KEGG: hsa04512
NHIC	Fibro	Epi	LAMB2	ITGA3_ITGB1	2.25218e-06	0	LAMB2_ITGA3_ITGB1	LAMININ	ECM-Receptor	KEGG: hsa04512
NHIC	Epi	Epi	LAMB3	ITGA3_ITGB1	1.29499e-05	0	LAMB3_ITGA3_ITGB1	LAMININ	ECM-Receptor	KEGG: hsa04512
NHIC	Myofibro	Epi	LAMC1	ITGA3_ITGB1	5.63046e-07	0	LAMC1_ITGA3_ITGB1	LAMININ	ECM-Receptor	KEGG: hsa04512
NHIC	Endo	Epi	LAMC1	ITGA3_ITGB1	5.63046e-07	0	LAMC1_ITGA3_ITGB1	LAMININ	ECM-Receptor	KEGG: hsa04512
NHIC	SM	Epi	LAMC1	ITGA3_ITGB1	5.63046e-07	0	LAMC1_ITGA3_ITGB1	LAMININ	ECM-Receptor	KEGG: hsa04512
NHIC	Fibro	Epi	LAMC1	ITGA3_ITGB1	5.63046e-07	0	LAMC1_ITGA3_ITGB1	LAMININ	ECM-Receptor	KEGG: hsa04512
NHIC	Epi	Epi	LAMC1	ITGA3_ITGB1	5.63046e-07	0	LAMC1_ITGA3_ITGB1	LAMININ	ECM-Receptor	KEGG: hsa04512
NHIC	Epi	Epi	LAMC2	ITGA3_ITGB1	5.06739e-06	0	LAMC2_ITGA3_ITGB1	LAMININ	ECM-Receptor	KEGG: hsa04512
NHIC	Fibro	Epi	LAMC3	ITGA3_ITGB1	2.25218e-06	0	LAMC3_ITGA3_ITGB1	LAMININ	ECM-Receptor	KEGG: hsa04512
NHIC	Myofibro	Epi	THBS1	ITGA3_ITGB1	1.12609e-06	0	THBS1_ITGA3_ITGB1	THBS	ECM-Receptor	KEGG: hsa04512
NHIC	Endo	Epi	THBS1	ITGA3_ITGB1	5.63046e-07	0	THBS1_ITGA3_ITGB1	THBS	ECM-Receptor	KEGG: hsa04512
NHIC	SM	Epi	THBS1	ITGA3_ITGB1	5.63046e-07	0	THBS1_ITGA3_ITGB1	THBS	ECM-Receptor	KEGG: hsa04512
NHIC	Fibro	Epi	THBS1	ITGA3_ITGB1	5.63046e-07	0	THBS1_ITGA3_ITGB1	THBS	ECM-Receptor	KEGG: hsa04512
NHIC	Macro	Epi	THBS1	ITGA3_ITGB1	2.81522e-06	0	THBS1_ITGA3_ITGB1	THBS	ECM-Receptor	KEGG: hsa04512
NHIC	Epi	Epi	THBS1	ITGA3_ITGB1	5.06739e-06	0	THBS1_ITGA3_ITGB1	THBS	ECM-Receptor	KEGG: hsa04512
NHIC	Fibro	Epi	THBS2	ITGA3_ITGB1	5.63046e-07	0	THBS2_ITGA3_ITGB1	THBS	ECM-Receptor	KEGG: hsa04512
NHIC	Myofibro	Epi	COL1A1	ITGA3_ITGB1	1.06978e-05	0	COL1A1_ITGA3_ITGB1	COLLAGEN	ECM-Receptor	KEGG: hsa04512
NHIC	SM	Epi	COL1A1	ITGA3_ITGB1	2.25218e-06	0	COL1A1_ITGA3_ITGB1	COLLAGEN	ECM-Receptor	KEGG: hsa04512
NHIC	Fibro	Epi	COL1A1	ITGA3_ITGB1	9.00865e-06	0	COL1A1_ITGA3_ITGB1	COLLAGEN	ECM-Receptor	KEGG: hsa04512
NHIC	Myofibro	Epi	COL1A2	ITGA3_ITGB1	3.15296e-05	0	COL1A2_ITGA3_ITGB1	COLLAGEN	ECM-Receptor	KEGG: hsa04512
NHIC	SM	Epi	COL1A2	ITGA3_ITGB1	2.25218e-06	0	COL1A2_ITGA3_ITGB1	COLLAGEN	ECM-Receptor	KEGG: hsa04512
NHIC	Fibro	Epi	COL1A2	ITGA3_ITGB1	1.63281e-05	0	COL1A2_ITGA3_ITGB1	COLLAGEN	ECM-Receptor	KEGG: hsa04512
NHIC	Myofibro	Epi	COL4A1	ITGA3_ITGB1	5.63046e-07	0	COL4A1_ITGA3_ITGB1	COLLAGEN	ECM-Receptor	KEGG: hsa04512
NHIC	Endo	Epi	COL4A1	ITGA3_ITGB1	2.81522e-06	0	COL4A1_ITGA3_ITGB1	COLLAGEN	ECM-Receptor	KEGG: hsa04512
NHIC	SM	Epi	COL4A1	ITGA3_ITGB1	1.12609e-06	0	COL4A1_ITGA3_ITGB1	COLLAGEN	ECM-Receptor	KEGG: hsa04512
NHIC	Myofibro	Epi	COL4A2	ITGA3_ITGB1	5.63046e-07	0	COL4A2_ITGA3_ITGB1	COLLAGEN	ECM-Receptor	KEGG: hsa04512
NHIC	Endo	Epi	COL4A2	ITGA3_ITGB1	2.25218e-06	0	COL4A2_ITGA3_ITGB1	COLLAGEN	ECM-Receptor	KEGG: hsa04512
NHIC	SM	Epi	COL4A2	ITGA3_ITGB1	2.25218e-06	0	COL4A2_ITGA3_ITGB1	COLLAGEN	ECM-Receptor	KEGG: hsa04512
NHIC	Fibro	Epi	COL4A2	ITGA3_ITGB1	5.63046e-07	0	COL4A2_ITGA3_ITGB1	COLLAGEN	ECM-Receptor	KEGG: hsa04512
NHIC	SM	Epi	COL4A5	ITGA3_ITGB1	5.63046e-07	0	COL4A5_ITGA3_ITGB1	COLLAGEN	ECM-Receptor	KEGG: hsa04512
NHIC	Epi	Epi	COL4A5	ITGA3_ITGB1	5.63046e-07	0	COL4A5_ITGA3_ITGB1	COLLAGEN	ECM-Receptor	KEGG: hsa04512
NHIC	Epi	Epi	COL4A6	ITGA3_ITGB1	5.63046e-07	0	COL4A6_ITGA3_ITGB1	COLLAGEN	ECM-Receptor	KEGG: hsa04512
NHIC	Myofibro	Epi	COL6A1	ITGA3_ITGB1	7.88258e-06	0	COL6A1_ITGA3_ITGB1	COLLAGEN	ECM-Receptor	KEGG: hsa04512
NHIC	SM	Epi	COL6A1	ITGA3_ITGB1	2.25218e-06	0	COL6A1_ITGA3_ITGB1	COLLAGEN	ECM-Receptor	KEGG: hsa04512
NHIC	Fibro	Epi	COL6A1	ITGA3_ITGB1	1.12608e-05	0	COL6A1_ITGA3_ITGB1	COLLAGEN	ECM-Receptor	KEGG: hsa04512
NHIC	Myofibro	Epi	COL6A2	ITGA3_ITGB1	2.02692e-05	0	COL6A2_ITGA3_ITGB1	COLLAGEN	ECM-Receptor	KEGG: hsa04512
NHIC	Endo	Epi	COL6A2	ITGA3_ITGB1	5.63046e-07	0	COL6A2_ITGA3_ITGB1	COLLAGEN	ECM-Receptor	KEGG: hsa04512
NHIC	SM	Epi	COL6A2	ITGA3_ITGB1	2.81522e-06	0	COL6A2_ITGA3_ITGB1	COLLAGEN	ECM-Receptor	KEGG: hsa04512
NHIC	Fibro	Epi	COL6A2	ITGA3_ITGB1	2.13953e-05	0	COL6A2_ITGA3_ITGB1	COLLAGEN	ECM-Receptor	KEGG: hsa04512
NHIC	Epi	Epi	COL6A2	ITGA3_ITGB1	5.63046e-07	0	COL6A2_ITGA3_ITGB1	COLLAGEN	ECM-Receptor	KEGG: hsa04512
NHIC	Myofibro	Epi	COL6A3	ITGA3_ITGB1	2.81522e-06	0	COL6A3_ITGA3_ITGB1	COLLAGEN	ECM-Receptor	KEGG: hsa04512
NHIC	SM	Epi	COL6A3	ITGA3_ITGB1	5.63046e-07	0	COL6A3_ITGA3_ITGB1	COLLAGEN	ECM-Receptor	KEGG: hsa04512
NHIC	Fibro	Epi	COL6A3	ITGA3_ITGB1	3.94131e-06	0	COL6A3_ITGA3_ITGB1	COLLAGEN	ECM-Receptor	KEGG: hsa04512
NHIC	Epi	Epi	COL9A2	ITGA3_ITGB1	5.63046e-07	0	COL9A2_ITGA3_ITGB1	COLLAGEN	ECM-Receptor	KEGG: hsa04512
NHIC	Myofibro	Endo	LAMA2	ITGA6_ITGB1	2.06605e-07	0	LAMA2_ITGA6_ITGB1	LAMININ	ECM-Receptor	KEGG: hsa04512
NHIC	Fibro	Endo	LAMA2	ITGA6_ITGB1	2.06605e-07	0	LAMA2_ITGA6_ITGB1	LAMININ	ECM-Receptor	KEGG: hsa04512
NHIC	Myofibro	Epi	LAMA2	ITGA6_ITGB1	6.60491e-07	0	LAMA2_ITGA6_ITGB1	LAMININ	ECM-Receptor	KEGG: hsa04512
NHIC	Fibro	Epi	LAMA2	ITGA6_ITGB1	6.60491e-07	0	LAMA2_ITGA6_ITGB1	LAMININ	ECM-Receptor	KEGG: hsa04512
NHIC	Epi	Endo	LAMA3	ITGA6_ITGB1	2.06605e-07	0	LAMA3_ITGA6_ITGB1	LAMININ	ECM-Receptor	KEGG: hsa04512
NHIC	Epi	Epi	LAMA3	ITGA6_ITGB1	6.60491e-07	0	LAMA3_ITGA6_ITGB1	LAMININ	ECM-Receptor	KEGG: hsa04512
NHIC	Myofibro	Endo	LAMA4	ITGA6_ITGB1	2.06605e-07	0	LAMA4_ITGA6_ITGB1	LAMININ	ECM-Receptor	KEGG: hsa04512
NHIC	Endo	Endo	LAMA4	ITGA6_ITGB1	2.06605e-07	0	LAMA4_ITGA6_ITGB1	LAMININ	ECM-Receptor	KEGG: hsa04512
NHIC	SM	Endo	LAMA4	ITGA6_ITGB1	2.06605e-07	0	LAMA4_ITGA6_ITGB1	LAMININ	ECM-Receptor	KEGG: hsa04512
NHIC	Fibro	Endo	LAMA4	ITGA6_ITGB1	2.06605e-07	0	LAMA4_ITGA6_ITGB1	LAMININ	ECM-Receptor	KEGG: hsa04512
NHIC	Myofibro	Epi	LAMA4	ITGA6_ITGB1	6.60491e-07	0	LAMA4_ITGA6_ITGB1	LAMININ	ECM-Receptor	KEGG: hsa04512
NHIC	Endo	Epi	LAMA4	ITGA6_ITGB1	6.60491e-07	0	LAMA4_ITGA6_ITGB1	LAMININ	ECM-Receptor	KEGG: hsa04512
NHIC	SM	Epi	LAMA4	ITGA6_ITGB1	6.60491e-07	0	LAMA4_ITGA6_ITGB1	LAMININ	ECM-Receptor	KEGG: hsa04512
NHIC	Fibro	Epi	LAMA4	ITGA6_ITGB1	6.60491e-07	0	LAMA4_ITGA6_ITGB1	LAMININ	ECM-Receptor	KEGG: hsa04512
NHIC	Endo	Endo	LAMA5	ITGA6_ITGB1	2.06605e-07	0	LAMA5_ITGA6_ITGB1	LAMININ	ECM-Receptor	KEGG: hsa04512
NHIC	Epi	Endo	LAMA5	ITGA6_ITGB1	2.06605e-07	0	LAMA5_ITGA6_ITGB1	LAMININ	ECM-Receptor	KEGG: hsa04512
NHIC	Endo	Epi	LAMA5	ITGA6_ITGB1	6.60491e-07	0	LAMA5_ITGA6_ITGB1	LAMININ	ECM-Receptor	KEGG: hsa04512
NHIC	Epi	Epi	LAMA5	ITGA6_ITGB1	6.60491e-07	0	LAMA5_ITGA6_ITGB1	LAMININ	ECM-Receptor	KEGG: hsa04512
NHIC	Myofibro	Endo	LAMB1	ITGA6_ITGB1	2.06605e-07	0	LAMB1_ITGA6_ITGB1	LAMININ	ECM-Receptor	KEGG: hsa04512
NHIC	Fibro	Endo	LAMB1	ITGA6_ITGB1	2.06605e-07	0	LAMB1_ITGA6_ITGB1	LAMININ	ECM-Receptor	KEGG: hsa04512
NHIC	Myofibro	Epi	LAMB1	ITGA6_ITGB1	6.60491e-07	0	LAMB1_ITGA6_ITGB1	LAMININ	ECM-Receptor	KEGG: hsa04512
NHIC	Fibro	Epi	LAMB1	ITGA6_ITGB1	6.60491e-07	0	LAMB1_ITGA6_ITGB1	LAMININ	ECM-Receptor	KEGG: hsa04512
NHIC	Myofibro	Endo	LAMB2	ITGA6_ITGB1	2.06605e-07	0	LAMB2_ITGA6_ITGB1	LAMININ	ECM-Receptor	KEGG: hsa04512
NHIC	Endo	Endo	LAMB2	ITGA6_ITGB1	2.06605e-07	0	LAMB2_ITGA6_ITGB1	LAMININ	ECM-Receptor	KEGG: hsa04512
NHIC	SM	Endo	LAMB2	ITGA6_ITGB1	2.06605e-07	0	LAMB2_ITGA6_ITGB1	LAMININ	ECM-Receptor	KEGG: hsa04512
NHIC	Fibro	Endo	LAMB2	ITGA6_ITGB1	8.26421e-07	0	LAMB2_ITGA6_ITGB1	LAMININ	ECM-Receptor	KEGG: hsa04512
NHIC	Myofibro	Epi	LAMB2	ITGA6_ITGB1	6.60491e-07	0	LAMB2_ITGA6_ITGB1	LAMININ	ECM-Receptor	KEGG: hsa04512
NHIC	Endo	Epi	LAMB2	ITGA6_ITGB1	6.60491e-07	0	LAMB2_ITGA6_ITGB1	LAMININ	ECM-Receptor	KEGG: hsa04512
NHIC	SM	Epi	LAMB2	ITGA6_ITGB1	6.60491e-07	0	LAMB2_ITGA6_ITGB1	LAMININ	ECM-Receptor	KEGG: hsa04512
NHIC	Fibro	Epi	LAMB2	ITGA6_ITGB1	2.64196e-06	0	LAMB2_ITGA6_ITGB1	LAMININ	ECM-Receptor	KEGG: hsa04512
NHIC	Epi	Endo	LAMB3	ITGA6_ITGB1	4.7519e-06	0	LAMB3_ITGA6_ITGB1	LAMININ	ECM-Receptor	KEGG: hsa04512
NHIC	Epi	Epi	LAMB3	ITGA6_ITGB1	1.51911e-05	0	LAMB3_ITGA6_ITGB1	LAMININ	ECM-Receptor	KEGG: hsa04512
NHIC	Myofibro	Endo	LAMC1	ITGA6_ITGB1	2.06605e-07	0	LAMC1_ITGA6_ITGB1	LAMININ	ECM-Receptor	KEGG: hsa04512
NHIC	Endo	Endo	LAMC1	ITGA6_ITGB1	2.06605e-07	0	LAMC1_ITGA6_ITGB1	LAMININ	ECM-Receptor	KEGG: hsa04512
NHIC	SM	Endo	LAMC1	ITGA6_ITGB1	2.06605e-07	0	LAMC1_ITGA6_ITGB1	LAMININ	ECM-Receptor	KEGG: hsa04512
NHIC	Fibro	Endo	LAMC1	ITGA6_ITGB1	2.06605e-07	0	LAMC1_ITGA6_ITGB1	LAMININ	ECM-Receptor	KEGG: hsa04512
NHIC	Epi	Endo	LAMC1	ITGA6_ITGB1	2.06605e-07	0	LAMC1_ITGA6_ITGB1	LAMININ	ECM-Receptor	KEGG: hsa04512
NHIC	Myofibro	Epi	LAMC1	ITGA6_ITGB1	6.60491e-07	0	LAMC1_ITGA6_ITGB1	LAMININ	ECM-Receptor	KEGG: hsa04512
NHIC	Endo	Epi	LAMC1	ITGA6_ITGB1	6.60491e-07	0	LAMC1_ITGA6_ITGB1	LAMININ	ECM-Receptor	KEGG: hsa04512
NHIC	SM	Epi	LAMC1	ITGA6_ITGB1	6.60491e-07	0	LAMC1_ITGA6_ITGB1	LAMININ	ECM-Receptor	KEGG: hsa04512
NHIC	Fibro	Epi	LAMC1	ITGA6_ITGB1	6.60491e-07	0	LAMC1_ITGA6_ITGB1	LAMININ	ECM-Receptor	KEGG: hsa04512
NHIC	Epi	Epi	LAMC1	ITGA6_ITGB1	6.60491e-07	0	LAMC1_ITGA6_ITGB1	LAMININ	ECM-Receptor	KEGG: hsa04512
NHIC	Epi	Endo	LAMC2	ITGA6_ITGB1	1.85944e-06	0	LAMC2_ITGA6_ITGB1	LAMININ	ECM-Receptor	KEGG: hsa04512
NHIC	Epi	Epi	LAMC2	ITGA6_ITGB1	5.94438e-06	0	LAMC2_ITGA6_ITGB1	LAMININ	ECM-Receptor	KEGG: hsa04512
NHIC	Fibro	Endo	LAMC3	ITGA6_ITGB1	8.26421e-07	0	LAMC3_ITGA6_ITGB1	LAMININ	ECM-Receptor	KEGG: hsa04512
NHIC	Fibro	Epi	LAMC3	ITGA6_ITGB1	2.64196e-06	0	LAMC3_ITGA6_ITGB1	LAMININ	ECM-Receptor	KEGG: hsa04512
NHIC	Myofibro	SM	LAMA2	ITGA7_ITGB1	5.16513e-08	0	LAMA2_ITGA7_ITGB1	LAMININ	ECM-Receptor	KEGG: hsa04512
NHIC	Fibro	SM	LAMA2	ITGA7_ITGB1	5.16513e-08	0	LAMA2_ITGA7_ITGB1	LAMININ	ECM-Receptor	KEGG: hsa04512
NHIC	Epi	SM	LAMA3	ITGA7_ITGB1	5.16513e-08	0	LAMA3_ITGA7_ITGB1	LAMININ	ECM-Receptor	KEGG: hsa04512
NHIC	Myofibro	SM	LAMA4	ITGA7_ITGB1	5.16513e-08	0	LAMA4_ITGA7_ITGB1	LAMININ	ECM-Receptor	KEGG: hsa04512
NHIC	Endo	SM	LAMA4	ITGA7_ITGB1	5.16513e-08	0	LAMA4_ITGA7_ITGB1	LAMININ	ECM-Receptor	KEGG: hsa04512
NHIC	SM	SM	LAMA4	ITGA7_ITGB1	5.16513e-08	0	LAMA4_ITGA7_ITGB1	LAMININ	ECM-Receptor	KEGG: hsa04512
NHIC	Fibro	SM	LAMA4	ITGA7_ITGB1	5.16513e-08	0	LAMA4_ITGA7_ITGB1	LAMININ	ECM-Receptor	KEGG: hsa04512
NHIC	Endo	SM	LAMA5	ITGA7_ITGB1	5.16513e-08	0	LAMA5_ITGA7_ITGB1	LAMININ	ECM-Receptor	KEGG: hsa04512
NHIC	Epi	SM	LAMA5	ITGA7_ITGB1	5.16513e-08	0	LAMA5_ITGA7_ITGB1	LAMININ	ECM-Receptor	KEGG: hsa04512
NHIC	Myofibro	SM	LAMB1	ITGA7_ITGB1	5.16513e-08	0	LAMB1_ITGA7_ITGB1	LAMININ	ECM-Receptor	KEGG: hsa04512
NHIC	Fibro	SM	LAMB1	ITGA7_ITGB1	5.16513e-08	0	LAMB1_ITGA7_ITGB1	LAMININ	ECM-Receptor	KEGG: hsa04512
NHIC	Myofibro	SM	LAMB2	ITGA7_ITGB1	5.16513e-08	0	LAMB2_ITGA7_ITGB1	LAMININ	ECM-Receptor	KEGG: hsa04512
NHIC	Endo	SM	LAMB2	ITGA7_ITGB1	5.16513e-08	0	LAMB2_ITGA7_ITGB1	LAMININ	ECM-Receptor	KEGG: hsa04512
NHIC	SM	SM	LAMB2	ITGA7_ITGB1	5.16513e-08	0	LAMB2_ITGA7_ITGB1	LAMININ	ECM-Receptor	KEGG: hsa04512
NHIC	Fibro	SM	LAMB2	ITGA7_ITGB1	2.06605e-07	0	LAMB2_ITGA7_ITGB1	LAMININ	ECM-Receptor	KEGG: hsa04512
NHIC	Epi	SM	LAMB3	ITGA7_ITGB1	1.18798e-06	0	LAMB3_ITGA7_ITGB1	LAMININ	ECM-Receptor	KEGG: hsa04512
NHIC	Myofibro	SM	LAMC1	ITGA7_ITGB1	5.16513e-08	0	LAMC1_ITGA7_ITGB1	LAMININ	ECM-Receptor	KEGG: hsa04512
NHIC	Endo	SM	LAMC1	ITGA7_ITGB1	5.16513e-08	0	LAMC1_ITGA7_ITGB1	LAMININ	ECM-Receptor	KEGG: hsa04512
NHIC	SM	SM	LAMC1	ITGA7_ITGB1	5.16513e-08	0	LAMC1_ITGA7_ITGB1	LAMININ	ECM-Receptor	KEGG: hsa04512
NHIC	Fibro	SM	LAMC1	ITGA7_ITGB1	5.16513e-08	0	LAMC1_ITGA7_ITGB1	LAMININ	ECM-Receptor	KEGG: hsa04512
NHIC	Epi	SM	LAMC1	ITGA7_ITGB1	5.16513e-08	0	LAMC1_ITGA7_ITGB1	LAMININ	ECM-Receptor	KEGG: hsa04512
NHIC	Epi	SM	LAMC2	ITGA7_ITGB1	4.64862e-07	0	LAMC2_ITGA7_ITGB1	LAMININ	ECM-Receptor	KEGG: hsa04512
NHIC	Fibro	SM	LAMC3	ITGA7_ITGB1	2.06605e-07	0	LAMC3_ITGA7_ITGB1	LAMININ	ECM-Receptor	KEGG: hsa04512
NHIC	Myofibro	Endo	TNXB	ITGA8_ITGB1	3.6523e-08	0	TNXB_ITGA8_ITGB1	TENASCIN	ECM-Receptor	KEGG: hsa04512
NHIC	Myofibro	Fibro	TNXB	ITGA8_ITGB1	2.06605e-07	0	TNXB_ITGA8_ITGB1	TENASCIN	ECM-Receptor	KEGG: hsa04512
NHIC	Myofibro	Myofibro	FN1	ITGAV_ITGB1	3.61559e-07	0	FN1_ITGAV_ITGB1	FN1	ECM-Receptor	KEGG: hsa04512
NHIC	SM	Myofibro	FN1	ITGAV_ITGB1	5.16513e-08	0	FN1_ITGAV_ITGB1	FN1	ECM-Receptor	KEGG: hsa04512
NHIC	Fibro	Myofibro	FN1	ITGAV_ITGB1	3.61559e-07	0	FN1_ITGAV_ITGB1	FN1	ECM-Receptor	KEGG: hsa04512
NHIC	Myofibro	Endo	FN1	ITGAV_ITGB1	4.42818e-07	0	FN1_ITGAV_ITGB1	FN1	ECM-Receptor	KEGG: hsa04512
NHIC	SM	Endo	FN1	ITGAV_ITGB1	6.32597e-08	0	FN1_ITGAV_ITGB1	FN1	ECM-Receptor	KEGG: hsa04512
NHIC	Fibro	Endo	FN1	ITGAV_ITGB1	4.42818e-07	0	FN1_ITGAV_ITGB1	FN1	ECM-Receptor	KEGG: hsa04512
NHIC	Myofibro	Fibro	FN1	ITGAV_ITGB1	3.61559e-07	0	FN1_ITGAV_ITGB1	FN1	ECM-Receptor	KEGG: hsa04512
NHIC	SM	Fibro	FN1	ITGAV_ITGB1	5.16513e-08	0	FN1_ITGAV_ITGB1	FN1	ECM-Receptor	KEGG: hsa04512
NHIC	Fibro	Fibro	FN1	ITGAV_ITGB1	3.61559e-07	0	FN1_ITGAV_ITGB1	FN1	ECM-Receptor	KEGG: hsa04512
NHIC	Myofibro	Macro	FN1	ITGAV_ITGB1	3.61559e-07	0	FN1_ITGAV_ITGB1	FN1	ECM-Receptor	KEGG: hsa04512
NHIC	SM	Macro	FN1	ITGAV_ITGB1	5.16513e-08	0	FN1_ITGAV_ITGB1	FN1	ECM-Receptor	KEGG: hsa04512
NHIC	Fibro	Macro	FN1	ITGAV_ITGB1	3.61559e-07	0	FN1_ITGAV_ITGB1	FN1	ECM-Receptor	KEGG: hsa04512
NHIC	Myofibro	Epi	FN1	ITGAV_ITGB1	3.06792e-06	0	FN1_ITGAV_ITGB1	FN1	ECM-Receptor	KEGG: hsa04512
NHIC	SM	Epi	FN1	ITGAV_ITGB1	4.38276e-07	0	FN1_ITGAV_ITGB1	FN1	ECM-Receptor	KEGG: hsa04512
NHIC	Fibro	Epi	FN1	ITGAV_ITGB1	3.06792e-06	0	FN1_ITGAV_ITGB1	FN1	ECM-Receptor	KEGG: hsa04512
NHIC	Myofibro	Epi	TNXB	ITGAV_ITGB6	8.94627e-08	0	TNXB_ITGAV_ITGB6	TENASCIN	ECM-Receptor	KEGG: hsa04512
NHIC	Myofibro	Epi	FN1	ITGAV_ITGB6	6.26239e-07	0	FN1_ITGAV_ITGB6	FN1	ECM-Receptor	KEGG: hsa04512
NHIC	SM	Epi	FN1	ITGAV_ITGB6	8.94627e-08	0	FN1_ITGAV_ITGB6	FN1	ECM-Receptor	KEGG: hsa04512
NHIC	Fibro	Epi	FN1	ITGAV_ITGB6	6.26239e-07	0	FN1_ITGAV_ITGB6	FN1	ECM-Receptor	KEGG: hsa04512
NHIC	Myofibro	Epi	FN1	ITGAV_ITGB8	5.11322e-07	0	FN1_ITGAV_ITGB8	FN1	ECM-Receptor	KEGG: hsa04512
NHIC	SM	Epi	FN1	ITGAV_ITGB8	7.3046e-08	0	FN1_ITGAV_ITGB8	FN1	ECM-Receptor	KEGG: hsa04512
NHIC	Fibro	Epi	FN1	ITGAV_ITGB8	5.11322e-07	0	FN1_ITGAV_ITGB8	FN1	ECM-Receptor	KEGG: hsa04512
NHIC	Myofibro	Epi	LAMA2	ITGAV_ITGB8	7.3046e-08	0	LAMA2_ITGAV_ITGB8	LAMININ	ECM-Receptor	KEGG: hsa04512
NHIC	Fibro	Epi	LAMA2	ITGAV_ITGB8	7.3046e-08	0	LAMA2_ITGAV_ITGB8	LAMININ	ECM-Receptor	KEGG: hsa04512
NHIC	Epi	Epi	LAMA3	ITGAV_ITGB8	7.3046e-08	0	LAMA3_ITGAV_ITGB8	LAMININ	ECM-Receptor	KEGG: hsa04512
NHIC	Myofibro	Epi	LAMA4	ITGAV_ITGB8	7.3046e-08	0	LAMA4_ITGAV_ITGB8	LAMININ	ECM-Receptor	KEGG: hsa04512
NHIC	Endo	Epi	LAMA4	ITGAV_ITGB8	7.3046e-08	0	LAMA4_ITGAV_ITGB8	LAMININ	ECM-Receptor	KEGG: hsa04512
NHIC	SM	Epi	LAMA4	ITGAV_ITGB8	7.3046e-08	0	LAMA4_ITGAV_ITGB8	LAMININ	ECM-Receptor	KEGG: hsa04512
NHIC	Fibro	Epi	LAMA4	ITGAV_ITGB8	7.3046e-08	0	LAMA4_ITGAV_ITGB8	LAMININ	ECM-Receptor	KEGG: hsa04512
NHIC	Endo	Epi	LAMA5	ITGAV_ITGB8	7.3046e-08	0	LAMA5_ITGAV_ITGB8	LAMININ	ECM-Receptor	KEGG: hsa04512
NHIC	Epi	Epi	LAMA5	ITGAV_ITGB8	7.3046e-08	0	LAMA5_ITGAV_ITGB8	LAMININ	ECM-Receptor	KEGG: hsa04512
NHIC	Myofibro	Epi	LAMB1	ITGAV_ITGB8	7.3046e-08	0	LAMB1_ITGAV_ITGB8	LAMININ	ECM-Receptor	KEGG: hsa04512
NHIC	Fibro	Epi	LAMB1	ITGAV_ITGB8	7.3046e-08	0	LAMB1_ITGAV_ITGB8	LAMININ	ECM-Receptor	KEGG: hsa04512
NHIC	Myofibro	Epi	LAMB2	ITGAV_ITGB8	7.3046e-08	0	LAMB2_ITGAV_ITGB8	LAMININ	ECM-Receptor	KEGG: hsa04512
NHIC	Endo	Epi	LAMB2	ITGAV_ITGB8	7.3046e-08	0	LAMB2_ITGAV_ITGB8	LAMININ	ECM-Receptor	KEGG: hsa04512
NHIC	SM	Epi	LAMB2	ITGAV_ITGB8	7.3046e-08	0	LAMB2_ITGAV_ITGB8	LAMININ	ECM-Receptor	KEGG: hsa04512
NHIC	Fibro	Epi	LAMB2	ITGAV_ITGB8	2.92184e-07	0	LAMB2_ITGAV_ITGB8	LAMININ	ECM-Receptor	KEGG: hsa04512
NHIC	Epi	Epi	LAMB3	ITGAV_ITGB8	1.68006e-06	0	LAMB3_ITGAV_ITGB8	LAMININ	ECM-Receptor	KEGG: hsa04512
NHIC	Myofibro	Epi	LAMC1	ITGAV_ITGB8	7.3046e-08	0	LAMC1_ITGAV_ITGB8	LAMININ	ECM-Receptor	KEGG: hsa04512
NHIC	Endo	Epi	LAMC1	ITGAV_ITGB8	7.3046e-08	0	LAMC1_ITGAV_ITGB8	LAMININ	ECM-Receptor	KEGG: hsa04512
NHIC	SM	Epi	LAMC1	ITGAV_ITGB8	7.3046e-08	0	LAMC1_ITGAV_ITGB8	LAMININ	ECM-Receptor	KEGG: hsa04512
NHIC	Fibro	Epi	LAMC1	ITGAV_ITGB8	7.3046e-08	0	LAMC1_ITGAV_ITGB8	LAMININ	ECM-Receptor	KEGG: hsa04512
NHIC	Epi	Epi	LAMC1	ITGAV_ITGB8	7.3046e-08	0	LAMC1_ITGAV_ITGB8	LAMININ	ECM-Receptor	KEGG: hsa04512
NHIC	Epi	Epi	LAMC2	ITGAV_ITGB8	6.57414e-07	0	LAMC2_ITGAV_ITGB8	LAMININ	ECM-Receptor	KEGG: hsa04512
NHIC	Fibro	Epi	LAMC3	ITGAV_ITGB8	2.92184e-07	0	LAMC3_ITGAV_ITGB8	LAMININ	ECM-Receptor	KEGG: hsa04512
NHIC	Myofibro	Epi	COL1A1	ITGAV_ITGB8	1.38787e-06	0	COL1A1_ITGAV_ITGB8	COLLAGEN	ECM-Receptor	KEGG: hsa04512
NHIC	SM	Epi	COL1A1	ITGAV_ITGB8	2.92184e-07	0	COL1A1_ITGAV_ITGB8	COLLAGEN	ECM-Receptor	KEGG: hsa04512
NHIC	Fibro	Epi	COL1A1	ITGAV_ITGB8	1.16873e-06	0	COL1A1_ITGAV_ITGB8	COLLAGEN	ECM-Receptor	KEGG: hsa04512
NHIC	Myofibro	Epi	COL1A2	ITGAV_ITGB8	4.09056e-06	0	COL1A2_ITGAV_ITGB8	COLLAGEN	ECM-Receptor	KEGG: hsa04512
NHIC	SM	Epi	COL1A2	ITGAV_ITGB8	2.92184e-07	0	COL1A2_ITGAV_ITGB8	COLLAGEN	ECM-Receptor	KEGG: hsa04512
NHIC	Fibro	Epi	COL1A2	ITGAV_ITGB8	2.11833e-06	0	COL1A2_ITGAV_ITGB8	COLLAGEN	ECM-Receptor	KEGG: hsa04512
NHIC	Myofibro	Epi	COL4A1	ITGAV_ITGB8	7.3046e-08	0	COL4A1_ITGAV_ITGB8	COLLAGEN	ECM-Receptor	KEGG: hsa04512
NHIC	Endo	Epi	COL4A1	ITGAV_ITGB8	3.6523e-07	0	COL4A1_ITGAV_ITGB8	COLLAGEN	ECM-Receptor	KEGG: hsa04512
NHIC	SM	Epi	COL4A1	ITGAV_ITGB8	1.46092e-07	0	COL4A1_ITGAV_ITGB8	COLLAGEN	ECM-Receptor	KEGG: hsa04512
NHIC	Myofibro	Epi	COL4A2	ITGAV_ITGB8	7.3046e-08	0	COL4A2_ITGAV_ITGB8	COLLAGEN	ECM-Receptor	KEGG: hsa04512
NHIC	Endo	Epi	COL4A2	ITGAV_ITGB8	2.92184e-07	0	COL4A2_ITGAV_ITGB8	COLLAGEN	ECM-Receptor	KEGG: hsa04512
NHIC	SM	Epi	COL4A2	ITGAV_ITGB8	2.92184e-07	0	COL4A2_ITGAV_ITGB8	COLLAGEN	ECM-Receptor	KEGG: hsa04512
NHIC	Fibro	Epi	COL4A2	ITGAV_ITGB8	7.3046e-08	0	COL4A2_ITGAV_ITGB8	COLLAGEN	ECM-Receptor	KEGG: hsa04512
NHIC	SM	Epi	COL4A5	ITGAV_ITGB8	7.3046e-08	0	COL4A5_ITGAV_ITGB8	COLLAGEN	ECM-Receptor	KEGG: hsa04512
NHIC	Epi	Epi	COL4A5	ITGAV_ITGB8	7.3046e-08	0	COL4A5_ITGAV_ITGB8	COLLAGEN	ECM-Receptor	KEGG: hsa04512
NHIC	Epi	Epi	COL4A6	ITGAV_ITGB8	7.3046e-08	0	COL4A6_ITGAV_ITGB8	COLLAGEN	ECM-Receptor	KEGG: hsa04512
NHIC	Myofibro	Epi	COL6A1	ITGAV_ITGB8	1.02264e-06	0	COL6A1_ITGAV_ITGB8	COLLAGEN	ECM-Receptor	KEGG: hsa04512
NHIC	SM	Epi	COL6A1	ITGAV_ITGB8	2.92184e-07	0	COL6A1_ITGAV_ITGB8	COLLAGEN	ECM-Receptor	KEGG: hsa04512
NHIC	Fibro	Epi	COL6A1	ITGAV_ITGB8	1.46092e-06	0	COL6A1_ITGAV_ITGB8	COLLAGEN	ECM-Receptor	KEGG: hsa04512
NHIC	Myofibro	Epi	COL6A2	ITGAV_ITGB8	2.62965e-06	0	COL6A2_ITGAV_ITGB8	COLLAGEN	ECM-Receptor	KEGG: hsa04512
NHIC	Endo	Epi	COL6A2	ITGAV_ITGB8	7.3046e-08	0	COL6A2_ITGAV_ITGB8	COLLAGEN	ECM-Receptor	KEGG: hsa04512
NHIC	SM	Epi	COL6A2	ITGAV_ITGB8	3.6523e-07	0	COL6A2_ITGAV_ITGB8	COLLAGEN	ECM-Receptor	KEGG: hsa04512
NHIC	Fibro	Epi	COL6A2	ITGAV_ITGB8	2.77574e-06	0	COL6A2_ITGAV_ITGB8	COLLAGEN	ECM-Receptor	KEGG: hsa04512
NHIC	Epi	Epi	COL6A2	ITGAV_ITGB8	7.3046e-08	0	COL6A2_ITGAV_ITGB8	COLLAGEN	ECM-Receptor	KEGG: hsa04512
NHIC	Myofibro	Epi	COL6A3	ITGAV_ITGB8	3.6523e-07	0	COL6A3_ITGAV_ITGB8	COLLAGEN	ECM-Receptor	KEGG: hsa04512
NHIC	SM	Epi	COL6A3	ITGAV_ITGB8	7.3046e-08	0	COL6A3_ITGAV_ITGB8	COLLAGEN	ECM-Receptor	KEGG: hsa04512
NHIC	Fibro	Epi	COL6A3	ITGAV_ITGB8	5.11322e-07	0	COL6A3_ITGAV_ITGB8	COLLAGEN	ECM-Receptor	KEGG: hsa04512
NHIC	Epi	Epi	COL9A2	ITGAV_ITGB8	7.3046e-08	0	COL9A2_ITGAV_ITGB8	COLLAGEN	ECM-Receptor	KEGG: hsa04512
NHIC	Myofibro	Endo	LAMA2	ITGA6_ITGB4	3.6523e-08	0	LAMA2_ITGA6_ITGB4	LAMININ	ECM-Receptor	KEGG: hsa04512
NHIC	Fibro	Endo	LAMA2	ITGA6_ITGB4	3.6523e-08	0	LAMA2_ITGA6_ITGB4	LAMININ	ECM-Receptor	KEGG: hsa04512
NHIC	Myofibro	Epi	LAMA2	ITGA6_ITGB4	3.01046e-07	0	LAMA2_ITGA6_ITGB4	LAMININ	ECM-Receptor	KEGG: hsa04512
NHIC	Fibro	Epi	LAMA2	ITGA6_ITGB4	3.01046e-07	0	LAMA2_ITGA6_ITGB4	LAMININ	ECM-Receptor	KEGG: hsa04512
NHIC	Epi	Endo	LAMA3	ITGA6_ITGB4	3.6523e-08	0	LAMA3_ITGA6_ITGB4	LAMININ	ECM-Receptor	KEGG: hsa04512
NHIC	Epi	Epi	LAMA3	ITGA6_ITGB4	3.01046e-07	0	LAMA3_ITGA6_ITGB4	LAMININ	ECM-Receptor	KEGG: hsa04512
NHIC	Myofibro	Endo	LAMA4	ITGA6_ITGB4	3.6523e-08	0	LAMA4_ITGA6_ITGB4	LAMININ	ECM-Receptor	KEGG: hsa04512
NHIC	Endo	Endo	LAMA4	ITGA6_ITGB4	3.6523e-08	0	LAMA4_ITGA6_ITGB4	LAMININ	ECM-Receptor	KEGG: hsa04512
NHIC	SM	Endo	LAMA4	ITGA6_ITGB4	3.6523e-08	0	LAMA4_ITGA6_ITGB4	LAMININ	ECM-Receptor	KEGG: hsa04512
NHIC	Fibro	Endo	LAMA4	ITGA6_ITGB4	3.6523e-08	0	LAMA4_ITGA6_ITGB4	LAMININ	ECM-Receptor	KEGG: hsa04512
NHIC	Myofibro	Epi	LAMA4	ITGA6_ITGB4	3.01046e-07	0	LAMA4_ITGA6_ITGB4	LAMININ	ECM-Receptor	KEGG: hsa04512
NHIC	Endo	Epi	LAMA4	ITGA6_ITGB4	3.01046e-07	0	LAMA4_ITGA6_ITGB4	LAMININ	ECM-Receptor	KEGG: hsa04512
NHIC	SM	Epi	LAMA4	ITGA6_ITGB4	3.01046e-07	0	LAMA4_ITGA6_ITGB4	LAMININ	ECM-Receptor	KEGG: hsa04512
NHIC	Fibro	Epi	LAMA4	ITGA6_ITGB4	3.01046e-07	0	LAMA4_ITGA6_ITGB4	LAMININ	ECM-Receptor	KEGG: hsa04512
NHIC	Endo	Endo	LAMA5	ITGA6_ITGB4	3.6523e-08	0	LAMA5_ITGA6_ITGB4	LAMININ	ECM-Receptor	KEGG: hsa04512
NHIC	Epi	Endo	LAMA5	ITGA6_ITGB4	3.6523e-08	0	LAMA5_ITGA6_ITGB4	LAMININ	ECM-Receptor	KEGG: hsa04512
NHIC	Endo	Epi	LAMA5	ITGA6_ITGB4	3.01046e-07	0	LAMA5_ITGA6_ITGB4	LAMININ	ECM-Receptor	KEGG: hsa04512
NHIC	Epi	Epi	LAMA5	ITGA6_ITGB4	3.01046e-07	0	LAMA5_ITGA6_ITGB4	LAMININ	ECM-Receptor	KEGG: hsa04512
NHIC	Myofibro	Endo	LAMB1	ITGA6_ITGB4	3.6523e-08	0	LAMB1_ITGA6_ITGB4	LAMININ	ECM-Receptor	KEGG: hsa04512
NHIC	Fibro	Endo	LAMB1	ITGA6_ITGB4	3.6523e-08	0	LAMB1_ITGA6_ITGB4	LAMININ	ECM-Receptor	KEGG: hsa04512
NHIC	Myofibro	Epi	LAMB1	ITGA6_ITGB4	3.01046e-07	0	LAMB1_ITGA6_ITGB4	LAMININ	ECM-Receptor	KEGG: hsa04512
NHIC	Fibro	Epi	LAMB1	ITGA6_ITGB4	3.01046e-07	0	LAMB1_ITGA6_ITGB4	LAMININ	ECM-Receptor	KEGG: hsa04512
NHIC	Myofibro	Endo	LAMB2	ITGA6_ITGB4	3.6523e-08	0	LAMB2_ITGA6_ITGB4	LAMININ	ECM-Receptor	KEGG: hsa04512
NHIC	Endo	Endo	LAMB2	ITGA6_ITGB4	3.6523e-08	0	LAMB2_ITGA6_ITGB4	LAMININ	ECM-Receptor	KEGG: hsa04512
NHIC	SM	Endo	LAMB2	ITGA6_ITGB4	3.6523e-08	0	LAMB2_ITGA6_ITGB4	LAMININ	ECM-Receptor	KEGG: hsa04512
NHIC	Fibro	Endo	LAMB2	ITGA6_ITGB4	1.46092e-07	0	LAMB2_ITGA6_ITGB4	LAMININ	ECM-Receptor	KEGG: hsa04512
NHIC	Myofibro	Epi	LAMB2	ITGA6_ITGB4	3.01046e-07	0	LAMB2_ITGA6_ITGB4	LAMININ	ECM-Receptor	KEGG: hsa04512
NHIC	Endo	Epi	LAMB2	ITGA6_ITGB4	3.01046e-07	0	LAMB2_ITGA6_ITGB4	LAMININ	ECM-Receptor	KEGG: hsa04512
NHIC	SM	Epi	LAMB2	ITGA6_ITGB4	3.01046e-07	0	LAMB2_ITGA6_ITGB4	LAMININ	ECM-Receptor	KEGG: hsa04512
NHIC	Fibro	Epi	LAMB2	ITGA6_ITGB4	1.20418e-06	0	LAMB2_ITGA6_ITGB4	LAMININ	ECM-Receptor	KEGG: hsa04512
NHIC	Epi	Endo	LAMB3	ITGA6_ITGB4	8.40029e-07	0	LAMB3_ITGA6_ITGB4	LAMININ	ECM-Receptor	KEGG: hsa04512
NHIC	Epi	Epi	LAMB3	ITGA6_ITGB4	6.92401e-06	0	LAMB3_ITGA6_ITGB4	LAMININ	ECM-Receptor	KEGG: hsa04512
NHIC	Myofibro	Endo	LAMC1	ITGA6_ITGB4	3.6523e-08	0	LAMC1_ITGA6_ITGB4	LAMININ	ECM-Receptor	KEGG: hsa04512
NHIC	Endo	Endo	LAMC1	ITGA6_ITGB4	3.6523e-08	0	LAMC1_ITGA6_ITGB4	LAMININ	ECM-Receptor	KEGG: hsa04512
NHIC	SM	Endo	LAMC1	ITGA6_ITGB4	3.6523e-08	0	LAMC1_ITGA6_ITGB4	LAMININ	ECM-Receptor	KEGG: hsa04512
NHIC	Fibro	Endo	LAMC1	ITGA6_ITGB4	3.6523e-08	0	LAMC1_ITGA6_ITGB4	LAMININ	ECM-Receptor	KEGG: hsa04512
NHIC	Epi	Endo	LAMC1	ITGA6_ITGB4	3.6523e-08	0	LAMC1_ITGA6_ITGB4	LAMININ	ECM-Receptor	KEGG: hsa04512
NHIC	Myofibro	Epi	LAMC1	ITGA6_ITGB4	3.01046e-07	0	LAMC1_ITGA6_ITGB4	LAMININ	ECM-Receptor	KEGG: hsa04512
NHIC	Endo	Epi	LAMC1	ITGA6_ITGB4	3.01046e-07	0	LAMC1_ITGA6_ITGB4	LAMININ	ECM-Receptor	KEGG: hsa04512
NHIC	SM	Epi	LAMC1	ITGA6_ITGB4	3.01046e-07	0	LAMC1_ITGA6_ITGB4	LAMININ	ECM-Receptor	KEGG: hsa04512
NHIC	Fibro	Epi	LAMC1	ITGA6_ITGB4	3.01046e-07	0	LAMC1_ITGA6_ITGB4	LAMININ	ECM-Receptor	KEGG: hsa04512
NHIC	Epi	Epi	LAMC1	ITGA6_ITGB4	3.01046e-07	0	LAMC1_ITGA6_ITGB4	LAMININ	ECM-Receptor	KEGG: hsa04512
NHIC	Epi	Endo	LAMC2	ITGA6_ITGB4	3.28707e-07	0	LAMC2_ITGA6_ITGB4	LAMININ	ECM-Receptor	KEGG: hsa04512
NHIC	Epi	Epi	LAMC2	ITGA6_ITGB4	2.70941e-06	0	LAMC2_ITGA6_ITGB4	LAMININ	ECM-Receptor	KEGG: hsa04512
NHIC	Fibro	Endo	LAMC3	ITGA6_ITGB4	1.46092e-07	0	LAMC3_ITGA6_ITGB4	LAMININ	ECM-Receptor	KEGG: hsa04512
NHIC	Fibro	Epi	LAMC3	ITGA6_ITGB4	1.20418e-06	0	LAMC3_ITGA6_ITGB4	LAMININ	ECM-Receptor	KEGG: hsa04512
NHIC	Myofibro	Tregs	FN1	CD44	2.04528e-06	0	FN1_CD44	FN1	ECM-Receptor	KEGG: hsa04512
NHIC	SM	Tregs	FN1	CD44	2.92184e-07	0	FN1_CD44	FN1	ECM-Receptor	KEGG: hsa04512
NHIC	Fibro	Tregs	FN1	CD44	2.04528e-06	0	FN1_CD44	FN1	ECM-Receptor	KEGG: hsa04512
NHIC	Myofibro	Bcell	FN1	CD44	2.55661e-07	0	FN1_CD44	FN1	ECM-Receptor	KEGG: hsa04512
NHIC	SM	Bcell	FN1	CD44	3.6523e-08	0	FN1_CD44	FN1	ECM-Receptor	KEGG: hsa04512
NHIC	Fibro	Bcell	FN1	CD44	2.55661e-07	0	FN1_CD44	FN1	ECM-Receptor	KEGG: hsa04512
NHIC	Myofibro	CD4T	FN1	CD44	1.02264e-06	0	FN1_CD44	FN1	ECM-Receptor	KEGG: hsa04512
NHIC	SM	CD4T	FN1	CD44	1.46092e-07	0	FN1_CD44	FN1	ECM-Receptor	KEGG: hsa04512
NHIC	Fibro	CD4T	FN1	CD44	1.02264e-06	0	FN1_CD44	FN1	ECM-Receptor	KEGG: hsa04512
NHIC	Myofibro	NT	FN1	CD44	5.11322e-07	0	FN1_CD44	FN1	ECM-Receptor	KEGG: hsa04512
NHIC	SM	NT	FN1	CD44	7.3046e-08	0	FN1_CD44	FN1	ECM-Receptor	KEGG: hsa04512
NHIC	Fibro	NT	FN1	CD44	5.11322e-07	0	FN1_CD44	FN1	ECM-Receptor	KEGG: hsa04512
NHIC	Myofibro	Myofibro	FN1	CD44	2.55661e-07	0	FN1_CD44	FN1	ECM-Receptor	KEGG: hsa04512
NHIC	SM	Myofibro	FN1	CD44	3.6523e-08	0	FN1_CD44	FN1	ECM-Receptor	KEGG: hsa04512
NHIC	Fibro	Myofibro	FN1	CD44	2.55661e-07	0	FN1_CD44	FN1	ECM-Receptor	KEGG: hsa04512
NHIC	Myofibro	Adi	FN1	CD44	2.55661e-07	0	FN1_CD44	FN1	ECM-Receptor	KEGG: hsa04512
NHIC	SM	Adi	FN1	CD44	3.6523e-08	0	FN1_CD44	FN1	ECM-Receptor	KEGG: hsa04512
NHIC	Fibro	Adi	FN1	CD44	2.55661e-07	0	FN1_CD44	FN1	ECM-Receptor	KEGG: hsa04512
NHIC	Myofibro	CD8T	FN1	CD44	1.02264e-06	0	FN1_CD44	FN1	ECM-Receptor	KEGG: hsa04512
NHIC	SM	CD8T	FN1	CD44	1.46092e-07	0	FN1_CD44	FN1	ECM-Receptor	KEGG: hsa04512
NHIC	Fibro	CD8T	FN1	CD44	1.02264e-06	0	FN1_CD44	FN1	ECM-Receptor	KEGG: hsa04512
NHIC	Myofibro	SM	FN1	CD44	1.2783e-06	0	FN1_CD44	FN1	ECM-Receptor	KEGG: hsa04512
NHIC	SM	SM	FN1	CD44	1.82615e-07	0	FN1_CD44	FN1	ECM-Receptor	KEGG: hsa04512
NHIC	Fibro	SM	FN1	CD44	1.2783e-06	0	FN1_CD44	FN1	ECM-Receptor	KEGG: hsa04512
NHIC	Myofibro	Fibro	FN1	CD44	2.55661e-07	0	FN1_CD44	FN1	ECM-Receptor	KEGG: hsa04512
NHIC	SM	Fibro	FN1	CD44	3.6523e-08	0	FN1_CD44	FN1	ECM-Receptor	KEGG: hsa04512
NHIC	Fibro	Fibro	FN1	CD44	2.55661e-07	0	FN1_CD44	FN1	ECM-Receptor	KEGG: hsa04512
NHIC	Myofibro	Macro	FN1	CD44	2.5566e-06	0	FN1_CD44	FN1	ECM-Receptor	KEGG: hsa04512
NHIC	SM	Macro	FN1	CD44	3.6523e-07	0	FN1_CD44	FN1	ECM-Receptor	KEGG: hsa04512
NHIC	Fibro	Macro	FN1	CD44	2.5566e-06	0	FN1_CD44	FN1	ECM-Receptor	KEGG: hsa04512
NHIC	Myofibro	Epi	FN1	CD44	3.06792e-06	0	FN1_CD44	FN1	ECM-Receptor	KEGG: hsa04512
NHIC	SM	Epi	FN1	CD44	4.38276e-07	0	FN1_CD44	FN1	ECM-Receptor	KEGG: hsa04512
NHIC	Fibro	Epi	FN1	CD44	3.06792e-06	0	FN1_CD44	FN1	ECM-Receptor	KEGG: hsa04512
NHIC	Myofibro	NK	FN1	CD44	1.02264e-06	0	FN1_CD44	FN1	ECM-Receptor	KEGG: hsa04512
NHIC	SM	NK	FN1	CD44	1.46092e-07	0	FN1_CD44	FN1	ECM-Receptor	KEGG: hsa04512
NHIC	Fibro	NK	FN1	CD44	1.02264e-06	0	FN1_CD44	FN1	ECM-Receptor	KEGG: hsa04512
NHIC	Myofibro	Neutro	FN1	CD44	5.11322e-07	0	FN1_CD44	FN1	ECM-Receptor	KEGG: hsa04512
NHIC	SM	Neutro	FN1	CD44	7.3046e-08	0	FN1_CD44	FN1	ECM-Receptor	KEGG: hsa04512
NHIC	Fibro	Neutro	FN1	CD44	5.11322e-07	0	FN1_CD44	FN1	ECM-Receptor	KEGG: hsa04512
NHIC	Myofibro	Mast	FN1	CD44	4.34622e-06	0	FN1_CD44	FN1	ECM-Receptor	KEGG: hsa04512
NHIC	SM	Mast	FN1	CD44	6.20891e-07	0	FN1_CD44	FN1	ECM-Receptor	KEGG: hsa04512
NHIC	Fibro	Mast	FN1	CD44	4.34622e-06	0	FN1_CD44	FN1	ECM-Receptor	KEGG: hsa04512
NHIC	Myofibro	Tregs	COL1A1	CD44	5.55147e-06	0	COL1A1_CD44	COLLAGEN	ECM-Receptor	KEGG: hsa04512
NHIC	SM	Tregs	COL1A1	CD44	1.16873e-06	0	COL1A1_CD44	COLLAGEN	ECM-Receptor	KEGG: hsa04512
NHIC	Fibro	Tregs	COL1A1	CD44	4.67492e-06	0	COL1A1_CD44	COLLAGEN	ECM-Receptor	KEGG: hsa04512
NHIC	Myofibro	Bcell	COL1A1	CD44	6.93937e-07	0	COL1A1_CD44	COLLAGEN	ECM-Receptor	KEGG: hsa04512
NHIC	SM	Bcell	COL1A1	CD44	1.46092e-07	0	COL1A1_CD44	COLLAGEN	ECM-Receptor	KEGG: hsa04512
NHIC	Fibro	Bcell	COL1A1	CD44	5.84368e-07	0	COL1A1_CD44	COLLAGEN	ECM-Receptor	KEGG: hsa04512
NHIC	Myofibro	CD4T	COL1A1	CD44	2.77574e-06	0	COL1A1_CD44	COLLAGEN	ECM-Receptor	KEGG: hsa04512
NHIC	SM	CD4T	COL1A1	CD44	5.84368e-07	0	COL1A1_CD44	COLLAGEN	ECM-Receptor	KEGG: hsa04512
NHIC	Fibro	CD4T	COL1A1	CD44	2.33747e-06	0	COL1A1_CD44	COLLAGEN	ECM-Receptor	KEGG: hsa04512
NHIC	Myofibro	NT	COL1A1	CD44	1.38787e-06	0	COL1A1_CD44	COLLAGEN	ECM-Receptor	KEGG: hsa04512
NHIC	SM	NT	COL1A1	CD44	2.92184e-07	0	COL1A1_CD44	COLLAGEN	ECM-Receptor	KEGG: hsa04512
NHIC	Fibro	NT	COL1A1	CD44	1.16873e-06	0	COL1A1_CD44	COLLAGEN	ECM-Receptor	KEGG: hsa04512
NHIC	Myofibro	Myofibro	COL1A1	CD44	6.93937e-07	0	COL1A1_CD44	COLLAGEN	ECM-Receptor	KEGG: hsa04512
NHIC	SM	Myofibro	COL1A1	CD44	1.46092e-07	0	COL1A1_CD44	COLLAGEN	ECM-Receptor	KEGG: hsa04512
NHIC	Fibro	Myofibro	COL1A1	CD44	5.84368e-07	0	COL1A1_CD44	COLLAGEN	ECM-Receptor	KEGG: hsa04512
NHIC	Myofibro	Adi	COL1A1	CD44	6.93937e-07	0	COL1A1_CD44	COLLAGEN	ECM-Receptor	KEGG: hsa04512
NHIC	SM	Adi	COL1A1	CD44	1.46092e-07	0	COL1A1_CD44	COLLAGEN	ECM-Receptor	KEGG: hsa04512
NHIC	Fibro	Adi	COL1A1	CD44	5.84368e-07	0	COL1A1_CD44	COLLAGEN	ECM-Receptor	KEGG: hsa04512
NHIC	Myofibro	CD8T	COL1A1	CD44	2.77574e-06	0	COL1A1_CD44	COLLAGEN	ECM-Receptor	KEGG: hsa04512
NHIC	SM	CD8T	COL1A1	CD44	5.84368e-07	0	COL1A1_CD44	COLLAGEN	ECM-Receptor	KEGG: hsa04512
NHIC	Fibro	CD8T	COL1A1	CD44	2.33747e-06	0	COL1A1_CD44	COLLAGEN	ECM-Receptor	KEGG: hsa04512
NHIC	Myofibro	SM	COL1A1	CD44	3.46967e-06	0	COL1A1_CD44	COLLAGEN	ECM-Receptor	KEGG: hsa04512
NHIC	SM	SM	COL1A1	CD44	7.3046e-07	0	COL1A1_CD44	COLLAGEN	ECM-Receptor	KEGG: hsa04512
NHIC	Fibro	SM	COL1A1	CD44	2.92183e-06	0	COL1A1_CD44	COLLAGEN	ECM-Receptor	KEGG: hsa04512
NHIC	Myofibro	Fibro	COL1A1	CD44	6.93937e-07	0	COL1A1_CD44	COLLAGEN	ECM-Receptor	KEGG: hsa04512
NHIC	SM	Fibro	COL1A1	CD44	1.46092e-07	0	COL1A1_CD44	COLLAGEN	ECM-Receptor	KEGG: hsa04512
NHIC	Fibro	Fibro	COL1A1	CD44	5.84368e-07	0	COL1A1_CD44	COLLAGEN	ECM-Receptor	KEGG: hsa04512
NHIC	Myofibro	Macro	COL1A1	CD44	6.93932e-06	0	COL1A1_CD44	COLLAGEN	ECM-Receptor	KEGG: hsa04512
NHIC	SM	Macro	COL1A1	CD44	1.46092e-06	0	COL1A1_CD44	COLLAGEN	ECM-Receptor	KEGG: hsa04512
NHIC	Fibro	Macro	COL1A1	CD44	5.84365e-06	0	COL1A1_CD44	COLLAGEN	ECM-Receptor	KEGG: hsa04512
NHIC	Myofibro	Epi	COL1A1	CD44	8.32718e-06	0	COL1A1_CD44	COLLAGEN	ECM-Receptor	KEGG: hsa04512
NHIC	SM	Epi	COL1A1	CD44	1.7531e-06	0	COL1A1_CD44	COLLAGEN	ECM-Receptor	KEGG: hsa04512
NHIC	Fibro	Epi	COL1A1	CD44	7.01237e-06	0	COL1A1_CD44	COLLAGEN	ECM-Receptor	KEGG: hsa04512
NHIC	Myofibro	NK	COL1A1	CD44	2.77574e-06	0	COL1A1_CD44	COLLAGEN	ECM-Receptor	KEGG: hsa04512
NHIC	SM	NK	COL1A1	CD44	5.84368e-07	0	COL1A1_CD44	COLLAGEN	ECM-Receptor	KEGG: hsa04512
NHIC	Fibro	NK	COL1A1	CD44	2.33747e-06	0	COL1A1_CD44	COLLAGEN	ECM-Receptor	KEGG: hsa04512
NHIC	Myofibro	Neutro	COL1A1	CD44	1.38787e-06	0	COL1A1_CD44	COLLAGEN	ECM-Receptor	KEGG: hsa04512
NHIC	SM	Neutro	COL1A1	CD44	2.92184e-07	0	COL1A1_CD44	COLLAGEN	ECM-Receptor	KEGG: hsa04512
NHIC	Fibro	Neutro	COL1A1	CD44	1.16873e-06	0	COL1A1_CD44	COLLAGEN	ECM-Receptor	KEGG: hsa04512
NHIC	Myofibro	Mast	COL1A1	CD44	1.17968e-05	0	COL1A1_CD44	COLLAGEN	ECM-Receptor	KEGG: hsa04512
NHIC	SM	Mast	COL1A1	CD44	2.48356e-06	0	COL1A1_CD44	COLLAGEN	ECM-Receptor	KEGG: hsa04512
NHIC	Fibro	Mast	COL1A1	CD44	9.93416e-06	0	COL1A1_CD44	COLLAGEN	ECM-Receptor	KEGG: hsa04512
NHIC	Myofibro	Tregs	COL1A2	CD44	1.6362e-05	0	COL1A2_CD44	COLLAGEN	ECM-Receptor	KEGG: hsa04512
NHIC	SM	Tregs	COL1A2	CD44	1.16873e-06	0	COL1A2_CD44	COLLAGEN	ECM-Receptor	KEGG: hsa04512
NHIC	Fibro	Tregs	COL1A2	CD44	8.47327e-06	0	COL1A2_CD44	COLLAGEN	ECM-Receptor	KEGG: hsa04512
NHIC	Myofibro	Bcell	COL1A2	CD44	2.04528e-06	0	COL1A2_CD44	COLLAGEN	ECM-Receptor	KEGG: hsa04512
NHIC	SM	Bcell	COL1A2	CD44	1.46092e-07	0	COL1A2_CD44	COLLAGEN	ECM-Receptor	KEGG: hsa04512
NHIC	Fibro	Bcell	COL1A2	CD44	1.05917e-06	0	COL1A2_CD44	COLLAGEN	ECM-Receptor	KEGG: hsa04512
NHIC	Myofibro	CD4T	COL1A2	CD44	8.18109e-06	0	COL1A2_CD44	COLLAGEN	ECM-Receptor	KEGG: hsa04512
NHIC	SM	CD4T	COL1A2	CD44	5.84368e-07	0	COL1A2_CD44	COLLAGEN	ECM-Receptor	KEGG: hsa04512
NHIC	Fibro	CD4T	COL1A2	CD44	4.23665e-06	0	COL1A2_CD44	COLLAGEN	ECM-Receptor	KEGG: hsa04512
NHIC	Myofibro	NT	COL1A2	CD44	4.09056e-06	0	COL1A2_CD44	COLLAGEN	ECM-Receptor	KEGG: hsa04512
NHIC	SM	NT	COL1A2	CD44	2.92184e-07	0	COL1A2_CD44	COLLAGEN	ECM-Receptor	KEGG: hsa04512
NHIC	Fibro	NT	COL1A2	CD44	2.11833e-06	0	COL1A2_CD44	COLLAGEN	ECM-Receptor	KEGG: hsa04512
NHIC	Myofibro	Myofibro	COL1A2	CD44	2.04528e-06	0	COL1A2_CD44	COLLAGEN	ECM-Receptor	KEGG: hsa04512
NHIC	SM	Myofibro	COL1A2	CD44	1.46092e-07	0	COL1A2_CD44	COLLAGEN	ECM-Receptor	KEGG: hsa04512
NHIC	Fibro	Myofibro	COL1A2	CD44	1.05917e-06	0	COL1A2_CD44	COLLAGEN	ECM-Receptor	KEGG: hsa04512
NHIC	Myofibro	Adi	COL1A2	CD44	2.04528e-06	0	COL1A2_CD44	COLLAGEN	ECM-Receptor	KEGG: hsa04512
NHIC	SM	Adi	COL1A2	CD44	1.46092e-07	0	COL1A2_CD44	COLLAGEN	ECM-Receptor	KEGG: hsa04512
NHIC	Fibro	Adi	COL1A2	CD44	1.05917e-06	0	COL1A2_CD44	COLLAGEN	ECM-Receptor	KEGG: hsa04512
NHIC	Myofibro	CD8T	COL1A2	CD44	8.18109e-06	0	COL1A2_CD44	COLLAGEN	ECM-Receptor	KEGG: hsa04512
NHIC	SM	CD8T	COL1A2	CD44	5.84368e-07	0	COL1A2_CD44	COLLAGEN	ECM-Receptor	KEGG: hsa04512
NHIC	Fibro	CD8T	COL1A2	CD44	4.23665e-06	0	COL1A2_CD44	COLLAGEN	ECM-Receptor	KEGG: hsa04512
NHIC	Myofibro	SM	COL1A2	CD44	1.02263e-05	0	COL1A2_CD44	COLLAGEN	ECM-Receptor	KEGG: hsa04512
NHIC	SM	SM	COL1A2	CD44	7.3046e-07	0	COL1A2_CD44	COLLAGEN	ECM-Receptor	KEGG: hsa04512
NHIC	Fibro	SM	COL1A2	CD44	5.29581e-06	0	COL1A2_CD44	COLLAGEN	ECM-Receptor	KEGG: hsa04512
NHIC	Myofibro	Fibro	COL1A2	CD44	2.04528e-06	0	COL1A2_CD44	COLLAGEN	ECM-Receptor	KEGG: hsa04512
NHIC	SM	Fibro	COL1A2	CD44	1.46092e-07	0	COL1A2_CD44	COLLAGEN	ECM-Receptor	KEGG: hsa04512
NHIC	Fibro	Fibro	COL1A2	CD44	1.05917e-06	0	COL1A2_CD44	COLLAGEN	ECM-Receptor	KEGG: hsa04512
NHIC	Myofibro	Macro	COL1A2	CD44	2.04525e-05	0	COL1A2_CD44	COLLAGEN	ECM-Receptor	KEGG: hsa04512
NHIC	SM	Macro	COL1A2	CD44	1.46092e-06	0	COL1A2_CD44	COLLAGEN	ECM-Receptor	KEGG: hsa04512
NHIC	Fibro	Macro	COL1A2	CD44	1.05916e-05	0	COL1A2_CD44	COLLAGEN	ECM-Receptor	KEGG: hsa04512
NHIC	Myofibro	Epi	COL1A2	CD44	2.45429e-05	0	COL1A2_CD44	COLLAGEN	ECM-Receptor	KEGG: hsa04512
NHIC	SM	Epi	COL1A2	CD44	1.7531e-06	0	COL1A2_CD44	COLLAGEN	ECM-Receptor	KEGG: hsa04512
NHIC	Fibro	Epi	COL1A2	CD44	1.27098e-05	0	COL1A2_CD44	COLLAGEN	ECM-Receptor	KEGG: hsa04512
NHIC	Myofibro	NK	COL1A2	CD44	8.18109e-06	0	COL1A2_CD44	COLLAGEN	ECM-Receptor	KEGG: hsa04512
NHIC	SM	NK	COL1A2	CD44	5.84368e-07	0	COL1A2_CD44	COLLAGEN	ECM-Receptor	KEGG: hsa04512
NHIC	Fibro	NK	COL1A2	CD44	4.23665e-06	0	COL1A2_CD44	COLLAGEN	ECM-Receptor	KEGG: hsa04512
NHIC	Myofibro	Neutro	COL1A2	CD44	4.09056e-06	0	COL1A2_CD44	COLLAGEN	ECM-Receptor	KEGG: hsa04512
NHIC	SM	Neutro	COL1A2	CD44	2.92184e-07	0	COL1A2_CD44	COLLAGEN	ECM-Receptor	KEGG: hsa04512
NHIC	Fibro	Neutro	COL1A2	CD44	2.11833e-06	0	COL1A2_CD44	COLLAGEN	ECM-Receptor	KEGG: hsa04512
NHIC	Myofibro	Mast	COL1A2	CD44	3.47687e-05	0	COL1A2_CD44	COLLAGEN	ECM-Receptor	KEGG: hsa04512
NHIC	SM	Mast	COL1A2	CD44	2.48356e-06	0	COL1A2_CD44	COLLAGEN	ECM-Receptor	KEGG: hsa04512
NHIC	Fibro	Mast	COL1A2	CD44	1.80055e-05	0	COL1A2_CD44	COLLAGEN	ECM-Receptor	KEGG: hsa04512
NHIC	Myofibro	Tregs	COL4A1	CD44	2.92184e-07	0	COL4A1_CD44	COLLAGEN	ECM-Receptor	KEGG: hsa04512
NHIC	Endo	Tregs	COL4A1	CD44	1.46092e-06	0	COL4A1_CD44	COLLAGEN	ECM-Receptor	KEGG: hsa04512
NHIC	SM	Tregs	COL4A1	CD44	5.84368e-07	0	COL4A1_CD44	COLLAGEN	ECM-Receptor	KEGG: hsa04512
NHIC	Myofibro	Bcell	COL4A1	CD44	3.6523e-08	0	COL4A1_CD44	COLLAGEN	ECM-Receptor	KEGG: hsa04512
NHIC	Endo	Bcell	COL4A1	CD44	1.82615e-07	0	COL4A1_CD44	COLLAGEN	ECM-Receptor	KEGG: hsa04512
NHIC	SM	Bcell	COL4A1	CD44	7.3046e-08	0	COL4A1_CD44	COLLAGEN	ECM-Receptor	KEGG: hsa04512
NHIC	Myofibro	CD4T	COL4A1	CD44	1.46092e-07	0	COL4A1_CD44	COLLAGEN	ECM-Receptor	KEGG: hsa04512
NHIC	Endo	CD4T	COL4A1	CD44	7.3046e-07	0	COL4A1_CD44	COLLAGEN	ECM-Receptor	KEGG: hsa04512
NHIC	SM	CD4T	COL4A1	CD44	2.92184e-07	0	COL4A1_CD44	COLLAGEN	ECM-Receptor	KEGG: hsa04512
NHIC	Myofibro	NT	COL4A1	CD44	7.3046e-08	0	COL4A1_CD44	COLLAGEN	ECM-Receptor	KEGG: hsa04512
NHIC	Endo	NT	COL4A1	CD44	3.6523e-07	0	COL4A1_CD44	COLLAGEN	ECM-Receptor	KEGG: hsa04512
NHIC	SM	NT	COL4A1	CD44	1.46092e-07	0	COL4A1_CD44	COLLAGEN	ECM-Receptor	KEGG: hsa04512
NHIC	Myofibro	Myofibro	COL4A1	CD44	3.6523e-08	0	COL4A1_CD44	COLLAGEN	ECM-Receptor	KEGG: hsa04512
NHIC	Endo	Myofibro	COL4A1	CD44	1.82615e-07	0	COL4A1_CD44	COLLAGEN	ECM-Receptor	KEGG: hsa04512
NHIC	SM	Myofibro	COL4A1	CD44	7.3046e-08	0	COL4A1_CD44	COLLAGEN	ECM-Receptor	KEGG: hsa04512
NHIC	Myofibro	Adi	COL4A1	CD44	3.6523e-08	0	COL4A1_CD44	COLLAGEN	ECM-Receptor	KEGG: hsa04512
NHIC	Endo	Adi	COL4A1	CD44	1.82615e-07	0	COL4A1_CD44	COLLAGEN	ECM-Receptor	KEGG: hsa04512
NHIC	SM	Adi	COL4A1	CD44	7.3046e-08	0	COL4A1_CD44	COLLAGEN	ECM-Receptor	KEGG: hsa04512
NHIC	Myofibro	CD8T	COL4A1	CD44	1.46092e-07	0	COL4A1_CD44	COLLAGEN	ECM-Receptor	KEGG: hsa04512
NHIC	Endo	CD8T	COL4A1	CD44	7.3046e-07	0	COL4A1_CD44	COLLAGEN	ECM-Receptor	KEGG: hsa04512
NHIC	SM	CD8T	COL4A1	CD44	2.92184e-07	0	COL4A1_CD44	COLLAGEN	ECM-Receptor	KEGG: hsa04512
NHIC	Myofibro	SM	COL4A1	CD44	1.82615e-07	0	COL4A1_CD44	COLLAGEN	ECM-Receptor	KEGG: hsa04512
NHIC	Endo	SM	COL4A1	CD44	9.13074e-07	0	COL4A1_CD44	COLLAGEN	ECM-Receptor	KEGG: hsa04512
NHIC	SM	SM	COL4A1	CD44	3.6523e-07	0	COL4A1_CD44	COLLAGEN	ECM-Receptor	KEGG: hsa04512
NHIC	Myofibro	Fibro	COL4A1	CD44	3.6523e-08	0	COL4A1_CD44	COLLAGEN	ECM-Receptor	KEGG: hsa04512
NHIC	Endo	Fibro	COL4A1	CD44	1.82615e-07	0	COL4A1_CD44	COLLAGEN	ECM-Receptor	KEGG: hsa04512
NHIC	SM	Fibro	COL4A1	CD44	7.3046e-08	0	COL4A1_CD44	COLLAGEN	ECM-Receptor	KEGG: hsa04512
NHIC	Myofibro	Macro	COL4A1	CD44	3.6523e-07	0	COL4A1_CD44	COLLAGEN	ECM-Receptor	KEGG: hsa04512
NHIC	Endo	Macro	COL4A1	CD44	1.82615e-06	0	COL4A1_CD44	COLLAGEN	ECM-Receptor	KEGG: hsa04512
NHIC	SM	Macro	COL4A1	CD44	7.3046e-07	0	COL4A1_CD44	COLLAGEN	ECM-Receptor	KEGG: hsa04512
NHIC	Myofibro	Epi	COL4A1	CD44	4.38276e-07	0	COL4A1_CD44	COLLAGEN	ECM-Receptor	KEGG: hsa04512
NHIC	Endo	Epi	COL4A1	CD44	2.19138e-06	0	COL4A1_CD44	COLLAGEN	ECM-Receptor	KEGG: hsa04512
NHIC	SM	Epi	COL4A1	CD44	8.76551e-07	0	COL4A1_CD44	COLLAGEN	ECM-Receptor	KEGG: hsa04512
NHIC	Myofibro	NK	COL4A1	CD44	1.46092e-07	0	COL4A1_CD44	COLLAGEN	ECM-Receptor	KEGG: hsa04512
NHIC	Endo	NK	COL4A1	CD44	7.3046e-07	0	COL4A1_CD44	COLLAGEN	ECM-Receptor	KEGG: hsa04512
NHIC	SM	NK	COL4A1	CD44	2.92184e-07	0	COL4A1_CD44	COLLAGEN	ECM-Receptor	KEGG: hsa04512
NHIC	Myofibro	Neutro	COL4A1	CD44	7.3046e-08	0	COL4A1_CD44	COLLAGEN	ECM-Receptor	KEGG: hsa04512
NHIC	Endo	Neutro	COL4A1	CD44	3.6523e-07	0	COL4A1_CD44	COLLAGEN	ECM-Receptor	KEGG: hsa04512
NHIC	SM	Neutro	COL4A1	CD44	1.46092e-07	0	COL4A1_CD44	COLLAGEN	ECM-Receptor	KEGG: hsa04512
NHIC	Myofibro	Mast	COL4A1	CD44	6.20891e-07	0	COL4A1_CD44	COLLAGEN	ECM-Receptor	KEGG: hsa04512
NHIC	Endo	Mast	COL4A1	CD44	3.10445e-06	0	COL4A1_CD44	COLLAGEN	ECM-Receptor	KEGG: hsa04512
NHIC	SM	Mast	COL4A1	CD44	1.24178e-06	0	COL4A1_CD44	COLLAGEN	ECM-Receptor	KEGG: hsa04512
NHIC	Myofibro	Tregs	COL4A2	CD44	2.92184e-07	0	COL4A2_CD44	COLLAGEN	ECM-Receptor	KEGG: hsa04512
NHIC	Endo	Tregs	COL4A2	CD44	1.16873e-06	0	COL4A2_CD44	COLLAGEN	ECM-Receptor	KEGG: hsa04512
NHIC	SM	Tregs	COL4A2	CD44	1.16873e-06	0	COL4A2_CD44	COLLAGEN	ECM-Receptor	KEGG: hsa04512
NHIC	Fibro	Tregs	COL4A2	CD44	2.92184e-07	0	COL4A2_CD44	COLLAGEN	ECM-Receptor	KEGG: hsa04512
NHIC	Myofibro	Bcell	COL4A2	CD44	3.6523e-08	0	COL4A2_CD44	COLLAGEN	ECM-Receptor	KEGG: hsa04512
NHIC	Endo	Bcell	COL4A2	CD44	1.46092e-07	0	COL4A2_CD44	COLLAGEN	ECM-Receptor	KEGG: hsa04512
NHIC	SM	Bcell	COL4A2	CD44	1.46092e-07	0	COL4A2_CD44	COLLAGEN	ECM-Receptor	KEGG: hsa04512
NHIC	Fibro	Bcell	COL4A2	CD44	3.6523e-08	0	COL4A2_CD44	COLLAGEN	ECM-Receptor	KEGG: hsa04512
NHIC	Myofibro	CD4T	COL4A2	CD44	1.46092e-07	0	COL4A2_CD44	COLLAGEN	ECM-Receptor	KEGG: hsa04512
NHIC	Endo	CD4T	COL4A2	CD44	5.84368e-07	0	COL4A2_CD44	COLLAGEN	ECM-Receptor	KEGG: hsa04512
NHIC	SM	CD4T	COL4A2	CD44	5.84368e-07	0	COL4A2_CD44	COLLAGEN	ECM-Receptor	KEGG: hsa04512
NHIC	Fibro	CD4T	COL4A2	CD44	1.46092e-07	0	COL4A2_CD44	COLLAGEN	ECM-Receptor	KEGG: hsa04512
NHIC	Myofibro	NT	COL4A2	CD44	7.3046e-08	0	COL4A2_CD44	COLLAGEN	ECM-Receptor	KEGG: hsa04512
NHIC	Endo	NT	COL4A2	CD44	2.92184e-07	0	COL4A2_CD44	COLLAGEN	ECM-Receptor	KEGG: hsa04512
NHIC	SM	NT	COL4A2	CD44	2.92184e-07	0	COL4A2_CD44	COLLAGEN	ECM-Receptor	KEGG: hsa04512
NHIC	Fibro	NT	COL4A2	CD44	7.3046e-08	0	COL4A2_CD44	COLLAGEN	ECM-Receptor	KEGG: hsa04512
NHIC	Myofibro	Myofibro	COL4A2	CD44	3.6523e-08	0	COL4A2_CD44	COLLAGEN	ECM-Receptor	KEGG: hsa04512
NHIC	Endo	Myofibro	COL4A2	CD44	1.46092e-07	0	COL4A2_CD44	COLLAGEN	ECM-Receptor	KEGG: hsa04512
NHIC	SM	Myofibro	COL4A2	CD44	1.46092e-07	0	COL4A2_CD44	COLLAGEN	ECM-Receptor	KEGG: hsa04512
NHIC	Fibro	Myofibro	COL4A2	CD44	3.6523e-08	0	COL4A2_CD44	COLLAGEN	ECM-Receptor	KEGG: hsa04512
NHIC	Myofibro	Adi	COL4A2	CD44	3.6523e-08	0	COL4A2_CD44	COLLAGEN	ECM-Receptor	KEGG: hsa04512
NHIC	Endo	Adi	COL4A2	CD44	1.46092e-07	0	COL4A2_CD44	COLLAGEN	ECM-Receptor	KEGG: hsa04512
NHIC	SM	Adi	COL4A2	CD44	1.46092e-07	0	COL4A2_CD44	COLLAGEN	ECM-Receptor	KEGG: hsa04512
NHIC	Fibro	Adi	COL4A2	CD44	3.6523e-08	0	COL4A2_CD44	COLLAGEN	ECM-Receptor	KEGG: hsa04512
NHIC	Myofibro	CD8T	COL4A2	CD44	1.46092e-07	0	COL4A2_CD44	COLLAGEN	ECM-Receptor	KEGG: hsa04512
NHIC	Endo	CD8T	COL4A2	CD44	5.84368e-07	0	COL4A2_CD44	COLLAGEN	ECM-Receptor	KEGG: hsa04512
NHIC	SM	CD8T	COL4A2	CD44	5.84368e-07	0	COL4A2_CD44	COLLAGEN	ECM-Receptor	KEGG: hsa04512
NHIC	Fibro	CD8T	COL4A2	CD44	1.46092e-07	0	COL4A2_CD44	COLLAGEN	ECM-Receptor	KEGG: hsa04512
NHIC	Myofibro	SM	COL4A2	CD44	1.82615e-07	0	COL4A2_CD44	COLLAGEN	ECM-Receptor	KEGG: hsa04512
NHIC	Endo	SM	COL4A2	CD44	7.3046e-07	0	COL4A2_CD44	COLLAGEN	ECM-Receptor	KEGG: hsa04512
NHIC	SM	SM	COL4A2	CD44	7.3046e-07	0	COL4A2_CD44	COLLAGEN	ECM-Receptor	KEGG: hsa04512
NHIC	Fibro	SM	COL4A2	CD44	1.82615e-07	0	COL4A2_CD44	COLLAGEN	ECM-Receptor	KEGG: hsa04512
NHIC	Myofibro	Fibro	COL4A2	CD44	3.6523e-08	0	COL4A2_CD44	COLLAGEN	ECM-Receptor	KEGG: hsa04512
NHIC	Endo	Fibro	COL4A2	CD44	1.46092e-07	0	COL4A2_CD44	COLLAGEN	ECM-Receptor	KEGG: hsa04512
NHIC	SM	Fibro	COL4A2	CD44	1.46092e-07	0	COL4A2_CD44	COLLAGEN	ECM-Receptor	KEGG: hsa04512
NHIC	Fibro	Fibro	COL4A2	CD44	3.6523e-08	0	COL4A2_CD44	COLLAGEN	ECM-Receptor	KEGG: hsa04512
NHIC	Myofibro	Macro	COL4A2	CD44	3.6523e-07	0	COL4A2_CD44	COLLAGEN	ECM-Receptor	KEGG: hsa04512
NHIC	Endo	Macro	COL4A2	CD44	1.46092e-06	0	COL4A2_CD44	COLLAGEN	ECM-Receptor	KEGG: hsa04512
NHIC	SM	Macro	COL4A2	CD44	1.46092e-06	0	COL4A2_CD44	COLLAGEN	ECM-Receptor	KEGG: hsa04512
NHIC	Fibro	Macro	COL4A2	CD44	3.6523e-07	0	COL4A2_CD44	COLLAGEN	ECM-Receptor	KEGG: hsa04512
NHIC	Myofibro	Epi	COL4A2	CD44	4.38276e-07	0	COL4A2_CD44	COLLAGEN	ECM-Receptor	KEGG: hsa04512
NHIC	Endo	Epi	COL4A2	CD44	1.7531e-06	0	COL4A2_CD44	COLLAGEN	ECM-Receptor	KEGG: hsa04512
NHIC	SM	Epi	COL4A2	CD44	1.7531e-06	0	COL4A2_CD44	COLLAGEN	ECM-Receptor	KEGG: hsa04512
NHIC	Fibro	Epi	COL4A2	CD44	4.38276e-07	0	COL4A2_CD44	COLLAGEN	ECM-Receptor	KEGG: hsa04512
NHIC	Myofibro	NK	COL4A2	CD44	1.46092e-07	0	COL4A2_CD44	COLLAGEN	ECM-Receptor	KEGG: hsa04512
NHIC	Endo	NK	COL4A2	CD44	5.84368e-07	0	COL4A2_CD44	COLLAGEN	ECM-Receptor	KEGG: hsa04512
NHIC	SM	NK	COL4A2	CD44	5.84368e-07	0	COL4A2_CD44	COLLAGEN	ECM-Receptor	KEGG: hsa04512
NHIC	Fibro	NK	COL4A2	CD44	1.46092e-07	0	COL4A2_CD44	COLLAGEN	ECM-Receptor	KEGG: hsa04512
NHIC	Myofibro	Neutro	COL4A2	CD44	7.3046e-08	0	COL4A2_CD44	COLLAGEN	ECM-Receptor	KEGG: hsa04512
NHIC	Endo	Neutro	COL4A2	CD44	2.92184e-07	0	COL4A2_CD44	COLLAGEN	ECM-Receptor	KEGG: hsa04512
NHIC	SM	Neutro	COL4A2	CD44	2.92184e-07	0	COL4A2_CD44	COLLAGEN	ECM-Receptor	KEGG: hsa04512
NHIC	Fibro	Neutro	COL4A2	CD44	7.3046e-08	0	COL4A2_CD44	COLLAGEN	ECM-Receptor	KEGG: hsa04512
NHIC	Myofibro	Mast	COL4A2	CD44	6.20891e-07	0	COL4A2_CD44	COLLAGEN	ECM-Receptor	KEGG: hsa04512
NHIC	Endo	Mast	COL4A2	CD44	2.48356e-06	0	COL4A2_CD44	COLLAGEN	ECM-Receptor	KEGG: hsa04512
NHIC	SM	Mast	COL4A2	CD44	2.48356e-06	0	COL4A2_CD44	COLLAGEN	ECM-Receptor	KEGG: hsa04512
NHIC	Fibro	Mast	COL4A2	CD44	6.20891e-07	0	COL4A2_CD44	COLLAGEN	ECM-Receptor	KEGG: hsa04512
NHIC	SM	Tregs	COL4A5	CD44	2.92184e-07	0	COL4A5_CD44	COLLAGEN	ECM-Receptor	KEGG: hsa04512
NHIC	Epi	Tregs	COL4A5	CD44	2.92184e-07	0	COL4A5_CD44	COLLAGEN	ECM-Receptor	KEGG: hsa04512
NHIC	SM	Bcell	COL4A5	CD44	3.6523e-08	0	COL4A5_CD44	COLLAGEN	ECM-Receptor	KEGG: hsa04512
NHIC	Epi	Bcell	COL4A5	CD44	3.6523e-08	0	COL4A5_CD44	COLLAGEN	ECM-Receptor	KEGG: hsa04512
NHIC	SM	CD4T	COL4A5	CD44	1.46092e-07	0	COL4A5_CD44	COLLAGEN	ECM-Receptor	KEGG: hsa04512
NHIC	Epi	CD4T	COL4A5	CD44	1.46092e-07	0	COL4A5_CD44	COLLAGEN	ECM-Receptor	KEGG: hsa04512
NHIC	SM	NT	COL4A5	CD44	7.3046e-08	0	COL4A5_CD44	COLLAGEN	ECM-Receptor	KEGG: hsa04512
NHIC	Epi	NT	COL4A5	CD44	7.3046e-08	0	COL4A5_CD44	COLLAGEN	ECM-Receptor	KEGG: hsa04512
NHIC	SM	Myofibro	COL4A5	CD44	3.6523e-08	0	COL4A5_CD44	COLLAGEN	ECM-Receptor	KEGG: hsa04512
NHIC	Epi	Myofibro	COL4A5	CD44	3.6523e-08	0	COL4A5_CD44	COLLAGEN	ECM-Receptor	KEGG: hsa04512
NHIC	SM	Adi	COL4A5	CD44	3.6523e-08	0	COL4A5_CD44	COLLAGEN	ECM-Receptor	KEGG: hsa04512
NHIC	Epi	Adi	COL4A5	CD44	3.6523e-08	0	COL4A5_CD44	COLLAGEN	ECM-Receptor	KEGG: hsa04512
NHIC	SM	CD8T	COL4A5	CD44	1.46092e-07	0	COL4A5_CD44	COLLAGEN	ECM-Receptor	KEGG: hsa04512
NHIC	Epi	CD8T	COL4A5	CD44	1.46092e-07	0	COL4A5_CD44	COLLAGEN	ECM-Receptor	KEGG: hsa04512
NHIC	SM	SM	COL4A5	CD44	1.82615e-07	0	COL4A5_CD44	COLLAGEN	ECM-Receptor	KEGG: hsa04512
NHIC	Epi	SM	COL4A5	CD44	1.82615e-07	0	COL4A5_CD44	COLLAGEN	ECM-Receptor	KEGG: hsa04512
NHIC	SM	Fibro	COL4A5	CD44	3.6523e-08	0	COL4A5_CD44	COLLAGEN	ECM-Receptor	KEGG: hsa04512
NHIC	Epi	Fibro	COL4A5	CD44	3.6523e-08	0	COL4A5_CD44	COLLAGEN	ECM-Receptor	KEGG: hsa04512
NHIC	SM	Macro	COL4A5	CD44	3.6523e-07	0	COL4A5_CD44	COLLAGEN	ECM-Receptor	KEGG: hsa04512
NHIC	Epi	Macro	COL4A5	CD44	3.6523e-07	0	COL4A5_CD44	COLLAGEN	ECM-Receptor	KEGG: hsa04512
NHIC	SM	Epi	COL4A5	CD44	4.38276e-07	0	COL4A5_CD44	COLLAGEN	ECM-Receptor	KEGG: hsa04512
NHIC	Epi	Epi	COL4A5	CD44	4.38276e-07	0	COL4A5_CD44	COLLAGEN	ECM-Receptor	KEGG: hsa04512
NHIC	SM	NK	COL4A5	CD44	1.46092e-07	0	COL4A5_CD44	COLLAGEN	ECM-Receptor	KEGG: hsa04512
NHIC	Epi	NK	COL4A5	CD44	1.46092e-07	0	COL4A5_CD44	COLLAGEN	ECM-Receptor	KEGG: hsa04512
NHIC	SM	Neutro	COL4A5	CD44	7.3046e-08	0	COL4A5_CD44	COLLAGEN	ECM-Receptor	KEGG: hsa04512
NHIC	Epi	Neutro	COL4A5	CD44	7.3046e-08	0	COL4A5_CD44	COLLAGEN	ECM-Receptor	KEGG: hsa04512
NHIC	SM	Mast	COL4A5	CD44	6.20891e-07	0	COL4A5_CD44	COLLAGEN	ECM-Receptor	KEGG: hsa04512
NHIC	Epi	Mast	COL4A5	CD44	6.20891e-07	0	COL4A5_CD44	COLLAGEN	ECM-Receptor	KEGG: hsa04512
NHIC	Epi	Tregs	COL4A6	CD44	2.92184e-07	0	COL4A6_CD44	COLLAGEN	ECM-Receptor	KEGG: hsa04512
NHIC	Epi	Bcell	COL4A6	CD44	3.6523e-08	0	COL4A6_CD44	COLLAGEN	ECM-Receptor	KEGG: hsa04512
NHIC	Epi	CD4T	COL4A6	CD44	1.46092e-07	0	COL4A6_CD44	COLLAGEN	ECM-Receptor	KEGG: hsa04512
NHIC	Epi	NT	COL4A6	CD44	7.3046e-08	0	COL4A6_CD44	COLLAGEN	ECM-Receptor	KEGG: hsa04512
NHIC	Epi	Myofibro	COL4A6	CD44	3.6523e-08	0	COL4A6_CD44	COLLAGEN	ECM-Receptor	KEGG: hsa04512
NHIC	Epi	Adi	COL4A6	CD44	3.6523e-08	0	COL4A6_CD44	COLLAGEN	ECM-Receptor	KEGG: hsa04512
NHIC	Epi	CD8T	COL4A6	CD44	1.46092e-07	0	COL4A6_CD44	COLLAGEN	ECM-Receptor	KEGG: hsa04512
NHIC	Epi	SM	COL4A6	CD44	1.82615e-07	0	COL4A6_CD44	COLLAGEN	ECM-Receptor	KEGG: hsa04512
NHIC	Epi	Fibro	COL4A6	CD44	3.6523e-08	0	COL4A6_CD44	COLLAGEN	ECM-Receptor	KEGG: hsa04512
NHIC	Epi	Macro	COL4A6	CD44	3.6523e-07	0	COL4A6_CD44	COLLAGEN	ECM-Receptor	KEGG: hsa04512
NHIC	Epi	Epi	COL4A6	CD44	4.38276e-07	0	COL4A6_CD44	COLLAGEN	ECM-Receptor	KEGG: hsa04512
NHIC	Epi	NK	COL4A6	CD44	1.46092e-07	0	COL4A6_CD44	COLLAGEN	ECM-Receptor	KEGG: hsa04512
NHIC	Epi	Neutro	COL4A6	CD44	7.3046e-08	0	COL4A6_CD44	COLLAGEN	ECM-Receptor	KEGG: hsa04512
NHIC	Epi	Mast	COL4A6	CD44	6.20891e-07	0	COL4A6_CD44	COLLAGEN	ECM-Receptor	KEGG: hsa04512
NHIC	Myofibro	Tregs	COL6A1	CD44	4.09056e-06	0	COL6A1_CD44	COLLAGEN	ECM-Receptor	KEGG: hsa04512
NHIC	SM	Tregs	COL6A1	CD44	1.16873e-06	0	COL6A1_CD44	COLLAGEN	ECM-Receptor	KEGG: hsa04512
NHIC	Fibro	Tregs	COL6A1	CD44	5.84365e-06	0	COL6A1_CD44	COLLAGEN	ECM-Receptor	KEGG: hsa04512
NHIC	Myofibro	Bcell	COL6A1	CD44	5.11322e-07	0	COL6A1_CD44	COLLAGEN	ECM-Receptor	KEGG: hsa04512
NHIC	SM	Bcell	COL6A1	CD44	1.46092e-07	0	COL6A1_CD44	COLLAGEN	ECM-Receptor	KEGG: hsa04512
NHIC	Fibro	Bcell	COL6A1	CD44	7.3046e-07	0	COL6A1_CD44	COLLAGEN	ECM-Receptor	KEGG: hsa04512
NHIC	Myofibro	CD4T	COL6A1	CD44	2.04528e-06	0	COL6A1_CD44	COLLAGEN	ECM-Receptor	KEGG: hsa04512
NHIC	SM	CD4T	COL6A1	CD44	5.84368e-07	0	COL6A1_CD44	COLLAGEN	ECM-Receptor	KEGG: hsa04512
NHIC	Fibro	CD4T	COL6A1	CD44	2.92183e-06	0	COL6A1_CD44	COLLAGEN	ECM-Receptor	KEGG: hsa04512
NHIC	Myofibro	NT	COL6A1	CD44	1.02264e-06	0	COL6A1_CD44	COLLAGEN	ECM-Receptor	KEGG: hsa04512
NHIC	SM	NT	COL6A1	CD44	2.92184e-07	0	COL6A1_CD44	COLLAGEN	ECM-Receptor	KEGG: hsa04512
NHIC	Fibro	NT	COL6A1	CD44	1.46092e-06	0	COL6A1_CD44	COLLAGEN	ECM-Receptor	KEGG: hsa04512
NHIC	Myofibro	Myofibro	COL6A1	CD44	5.11322e-07	0	COL6A1_CD44	COLLAGEN	ECM-Receptor	KEGG: hsa04512
NHIC	SM	Myofibro	COL6A1	CD44	1.46092e-07	0	COL6A1_CD44	COLLAGEN	ECM-Receptor	KEGG: hsa04512
NHIC	Fibro	Myofibro	COL6A1	CD44	7.3046e-07	0	COL6A1_CD44	COLLAGEN	ECM-Receptor	KEGG: hsa04512
NHIC	Myofibro	Adi	COL6A1	CD44	5.11322e-07	0	COL6A1_CD44	COLLAGEN	ECM-Receptor	KEGG: hsa04512
NHIC	SM	Adi	COL6A1	CD44	1.46092e-07	0	COL6A1_CD44	COLLAGEN	ECM-Receptor	KEGG: hsa04512
NHIC	Fibro	Adi	COL6A1	CD44	7.3046e-07	0	COL6A1_CD44	COLLAGEN	ECM-Receptor	KEGG: hsa04512
NHIC	Myofibro	CD8T	COL6A1	CD44	2.04528e-06	0	COL6A1_CD44	COLLAGEN	ECM-Receptor	KEGG: hsa04512
NHIC	SM	CD8T	COL6A1	CD44	5.84368e-07	0	COL6A1_CD44	COLLAGEN	ECM-Receptor	KEGG: hsa04512
NHIC	Fibro	CD8T	COL6A1	CD44	2.92183e-06	0	COL6A1_CD44	COLLAGEN	ECM-Receptor	KEGG: hsa04512
NHIC	Myofibro	SM	COL6A1	CD44	2.5566e-06	0	COL6A1_CD44	COLLAGEN	ECM-Receptor	KEGG: hsa04512
NHIC	SM	SM	COL6A1	CD44	7.3046e-07	0	COL6A1_CD44	COLLAGEN	ECM-Receptor	KEGG: hsa04512
NHIC	Fibro	SM	COL6A1	CD44	3.65229e-06	0	COL6A1_CD44	COLLAGEN	ECM-Receptor	KEGG: hsa04512
NHIC	Myofibro	Fibro	COL6A1	CD44	5.11322e-07	0	COL6A1_CD44	COLLAGEN	ECM-Receptor	KEGG: hsa04512
NHIC	SM	Fibro	COL6A1	CD44	1.46092e-07	0	COL6A1_CD44	COLLAGEN	ECM-Receptor	KEGG: hsa04512
NHIC	Fibro	Fibro	COL6A1	CD44	7.3046e-07	0	COL6A1_CD44	COLLAGEN	ECM-Receptor	KEGG: hsa04512
NHIC	Myofibro	Macro	COL6A1	CD44	5.1132e-06	0	COL6A1_CD44	COLLAGEN	ECM-Receptor	KEGG: hsa04512
NHIC	SM	Macro	COL6A1	CD44	1.46092e-06	0	COL6A1_CD44	COLLAGEN	ECM-Receptor	KEGG: hsa04512
NHIC	Fibro	Macro	COL6A1	CD44	7.30455e-06	0	COL6A1_CD44	COLLAGEN	ECM-Receptor	KEGG: hsa04512
NHIC	Myofibro	Epi	COL6A1	CD44	6.13583e-06	0	COL6A1_CD44	COLLAGEN	ECM-Receptor	KEGG: hsa04512
NHIC	SM	Epi	COL6A1	CD44	1.7531e-06	0	COL6A1_CD44	COLLAGEN	ECM-Receptor	KEGG: hsa04512
NHIC	Fibro	Epi	COL6A1	CD44	8.76545e-06	0	COL6A1_CD44	COLLAGEN	ECM-Receptor	KEGG: hsa04512
NHIC	Myofibro	NK	COL6A1	CD44	2.04528e-06	0	COL6A1_CD44	COLLAGEN	ECM-Receptor	KEGG: hsa04512
NHIC	SM	NK	COL6A1	CD44	5.84368e-07	0	COL6A1_CD44	COLLAGEN	ECM-Receptor	KEGG: hsa04512
NHIC	Fibro	NK	COL6A1	CD44	2.92183e-06	0	COL6A1_CD44	COLLAGEN	ECM-Receptor	KEGG: hsa04512
NHIC	Myofibro	Neutro	COL6A1	CD44	1.02264e-06	0	COL6A1_CD44	COLLAGEN	ECM-Receptor	KEGG: hsa04512
NHIC	SM	Neutro	COL6A1	CD44	2.92184e-07	0	COL6A1_CD44	COLLAGEN	ECM-Receptor	KEGG: hsa04512
NHIC	Fibro	Neutro	COL6A1	CD44	1.46092e-06	0	COL6A1_CD44	COLLAGEN	ECM-Receptor	KEGG: hsa04512
NHIC	Myofibro	Mast	COL6A1	CD44	8.6924e-06	0	COL6A1_CD44	COLLAGEN	ECM-Receptor	KEGG: hsa04512
NHIC	SM	Mast	COL6A1	CD44	2.48356e-06	0	COL6A1_CD44	COLLAGEN	ECM-Receptor	KEGG: hsa04512
NHIC	Fibro	Mast	COL6A1	CD44	1.24177e-05	0	COL6A1_CD44	COLLAGEN	ECM-Receptor	KEGG: hsa04512
NHIC	Myofibro	Tregs	COL6A2	CD44	1.05185e-05	0	COL6A2_CD44	COLLAGEN	ECM-Receptor	KEGG: hsa04512
NHIC	Endo	Tregs	COL6A2	CD44	2.92184e-07	0	COL6A2_CD44	COLLAGEN	ECM-Receptor	KEGG: hsa04512
NHIC	SM	Tregs	COL6A2	CD44	1.46092e-06	0	COL6A2_CD44	COLLAGEN	ECM-Receptor	KEGG: hsa04512
NHIC	Fibro	Tregs	COL6A2	CD44	1.11029e-05	0	COL6A2_CD44	COLLAGEN	ECM-Receptor	KEGG: hsa04512
NHIC	Epi	Tregs	COL6A2	CD44	2.92184e-07	0	COL6A2_CD44	COLLAGEN	ECM-Receptor	KEGG: hsa04512
NHIC	Myofibro	Bcell	COL6A2	CD44	1.31483e-06	0	COL6A2_CD44	COLLAGEN	ECM-Receptor	KEGG: hsa04512
NHIC	Endo	Bcell	COL6A2	CD44	3.6523e-08	0.01	COL6A2_CD44	COLLAGEN	ECM-Receptor	KEGG: hsa04512
NHIC	SM	Bcell	COL6A2	CD44	1.82615e-07	0	COL6A2_CD44	COLLAGEN	ECM-Receptor	KEGG: hsa04512
NHIC	Fibro	Bcell	COL6A2	CD44	1.38787e-06	0	COL6A2_CD44	COLLAGEN	ECM-Receptor	KEGG: hsa04512
NHIC	Epi	Bcell	COL6A2	CD44	3.6523e-08	0.01	COL6A2_CD44	COLLAGEN	ECM-Receptor	KEGG: hsa04512
NHIC	Myofibro	CD4T	COL6A2	CD44	5.25929e-06	0	COL6A2_CD44	COLLAGEN	ECM-Receptor	KEGG: hsa04512
NHIC	Endo	CD4T	COL6A2	CD44	1.46092e-07	0.01	COL6A2_CD44	COLLAGEN	ECM-Receptor	KEGG: hsa04512
NHIC	SM	CD4T	COL6A2	CD44	7.3046e-07	0	COL6A2_CD44	COLLAGEN	ECM-Receptor	KEGG: hsa04512
NHIC	Fibro	CD4T	COL6A2	CD44	5.55147e-06	0	COL6A2_CD44	COLLAGEN	ECM-Receptor	KEGG: hsa04512
NHIC	Epi	CD4T	COL6A2	CD44	1.46092e-07	0.01	COL6A2_CD44	COLLAGEN	ECM-Receptor	KEGG: hsa04512
NHIC	Myofibro	NT	COL6A2	CD44	2.62965e-06	0	COL6A2_CD44	COLLAGEN	ECM-Receptor	KEGG: hsa04512
NHIC	Endo	NT	COL6A2	CD44	7.3046e-08	0.01	COL6A2_CD44	COLLAGEN	ECM-Receptor	KEGG: hsa04512
NHIC	SM	NT	COL6A2	CD44	3.6523e-07	0	COL6A2_CD44	COLLAGEN	ECM-Receptor	KEGG: hsa04512
NHIC	Fibro	NT	COL6A2	CD44	2.77574e-06	0	COL6A2_CD44	COLLAGEN	ECM-Receptor	KEGG: hsa04512
NHIC	Epi	NT	COL6A2	CD44	7.3046e-08	0.01	COL6A2_CD44	COLLAGEN	ECM-Receptor	KEGG: hsa04512
NHIC	Myofibro	Myofibro	COL6A2	CD44	1.31483e-06	0	COL6A2_CD44	COLLAGEN	ECM-Receptor	KEGG: hsa04512
NHIC	Endo	Myofibro	COL6A2	CD44	3.6523e-08	0.01	COL6A2_CD44	COLLAGEN	ECM-Receptor	KEGG: hsa04512
NHIC	SM	Myofibro	COL6A2	CD44	1.82615e-07	0	COL6A2_CD44	COLLAGEN	ECM-Receptor	KEGG: hsa04512
NHIC	Fibro	Myofibro	COL6A2	CD44	1.38787e-06	0	COL6A2_CD44	COLLAGEN	ECM-Receptor	KEGG: hsa04512
NHIC	Epi	Myofibro	COL6A2	CD44	3.6523e-08	0.01	COL6A2_CD44	COLLAGEN	ECM-Receptor	KEGG: hsa04512
NHIC	Myofibro	Adi	COL6A2	CD44	1.31483e-06	0	COL6A2_CD44	COLLAGEN	ECM-Receptor	KEGG: hsa04512
NHIC	Endo	Adi	COL6A2	CD44	3.6523e-08	0.01	COL6A2_CD44	COLLAGEN	ECM-Receptor	KEGG: hsa04512
NHIC	SM	Adi	COL6A2	CD44	1.82615e-07	0	COL6A2_CD44	COLLAGEN	ECM-Receptor	KEGG: hsa04512
NHIC	Fibro	Adi	COL6A2	CD44	1.38787e-06	0	COL6A2_CD44	COLLAGEN	ECM-Receptor	KEGG: hsa04512
NHIC	Epi	Adi	COL6A2	CD44	3.6523e-08	0.01	COL6A2_CD44	COLLAGEN	ECM-Receptor	KEGG: hsa04512
NHIC	Myofibro	CD8T	COL6A2	CD44	5.25929e-06	0	COL6A2_CD44	COLLAGEN	ECM-Receptor	KEGG: hsa04512
NHIC	Endo	CD8T	COL6A2	CD44	1.46092e-07	0.01	COL6A2_CD44	COLLAGEN	ECM-Receptor	KEGG: hsa04512
NHIC	SM	CD8T	COL6A2	CD44	7.3046e-07	0	COL6A2_CD44	COLLAGEN	ECM-Receptor	KEGG: hsa04512
NHIC	Fibro	CD8T	COL6A2	CD44	5.55147e-06	0	COL6A2_CD44	COLLAGEN	ECM-Receptor	KEGG: hsa04512
NHIC	Epi	CD8T	COL6A2	CD44	1.46092e-07	0.01	COL6A2_CD44	COLLAGEN	ECM-Receptor	KEGG: hsa04512
NHIC	Myofibro	SM	COL6A2	CD44	6.5741e-06	0	COL6A2_CD44	COLLAGEN	ECM-Receptor	KEGG: hsa04512
NHIC	Endo	SM	COL6A2	CD44	1.82615e-07	0	COL6A2_CD44	COLLAGEN	ECM-Receptor	KEGG: hsa04512
NHIC	SM	SM	COL6A2	CD44	9.13074e-07	0	COL6A2_CD44	COLLAGEN	ECM-Receptor	KEGG: hsa04512
NHIC	Fibro	SM	COL6A2	CD44	6.93932e-06	0	COL6A2_CD44	COLLAGEN	ECM-Receptor	KEGG: hsa04512
NHIC	Epi	SM	COL6A2	CD44	1.82615e-07	0	COL6A2_CD44	COLLAGEN	ECM-Receptor	KEGG: hsa04512
NHIC	Myofibro	Fibro	COL6A2	CD44	1.31483e-06	0	COL6A2_CD44	COLLAGEN	ECM-Receptor	KEGG: hsa04512
NHIC	Endo	Fibro	COL6A2	CD44	3.6523e-08	0.01	COL6A2_CD44	COLLAGEN	ECM-Receptor	KEGG: hsa04512
NHIC	SM	Fibro	COL6A2	CD44	1.82615e-07	0	COL6A2_CD44	COLLAGEN	ECM-Receptor	KEGG: hsa04512
NHIC	Fibro	Fibro	COL6A2	CD44	1.38787e-06	0	COL6A2_CD44	COLLAGEN	ECM-Receptor	KEGG: hsa04512
NHIC	Epi	Fibro	COL6A2	CD44	3.6523e-08	0.01	COL6A2_CD44	COLLAGEN	ECM-Receptor	KEGG: hsa04512
NHIC	Myofibro	Macro	COL6A2	CD44	1.31481e-05	0	COL6A2_CD44	COLLAGEN	ECM-Receptor	KEGG: hsa04512
NHIC	Endo	Macro	COL6A2	CD44	3.6523e-07	0	COL6A2_CD44	COLLAGEN	ECM-Receptor	KEGG: hsa04512
NHIC	SM	Macro	COL6A2	CD44	1.82615e-06	0	COL6A2_CD44	COLLAGEN	ECM-Receptor	KEGG: hsa04512
NHIC	Fibro	Macro	COL6A2	CD44	1.38786e-05	0	COL6A2_CD44	COLLAGEN	ECM-Receptor	KEGG: hsa04512
NHIC	Epi	Macro	COL6A2	CD44	3.6523e-07	0	COL6A2_CD44	COLLAGEN	ECM-Receptor	KEGG: hsa04512
NHIC	Myofibro	Epi	COL6A2	CD44	1.57777e-05	0	COL6A2_CD44	COLLAGEN	ECM-Receptor	KEGG: hsa04512
NHIC	Endo	Epi	COL6A2	CD44	4.38276e-07	0	COL6A2_CD44	COLLAGEN	ECM-Receptor	KEGG: hsa04512
NHIC	SM	Epi	COL6A2	CD44	2.19138e-06	0	COL6A2_CD44	COLLAGEN	ECM-Receptor	KEGG: hsa04512
NHIC	Fibro	Epi	COL6A2	CD44	1.66542e-05	0	COL6A2_CD44	COLLAGEN	ECM-Receptor	KEGG: hsa04512
NHIC	Epi	Epi	COL6A2	CD44	4.38276e-07	0	COL6A2_CD44	COLLAGEN	ECM-Receptor	KEGG: hsa04512
NHIC	Myofibro	NK	COL6A2	CD44	5.25929e-06	0	COL6A2_CD44	COLLAGEN	ECM-Receptor	KEGG: hsa04512
NHIC	Endo	NK	COL6A2	CD44	1.46092e-07	0.01	COL6A2_CD44	COLLAGEN	ECM-Receptor	KEGG: hsa04512
NHIC	SM	NK	COL6A2	CD44	7.3046e-07	0	COL6A2_CD44	COLLAGEN	ECM-Receptor	KEGG: hsa04512
NHIC	Fibro	NK	COL6A2	CD44	5.55147e-06	0	COL6A2_CD44	COLLAGEN	ECM-Receptor	KEGG: hsa04512
NHIC	Epi	NK	COL6A2	CD44	1.46092e-07	0.01	COL6A2_CD44	COLLAGEN	ECM-Receptor	KEGG: hsa04512
NHIC	Myofibro	Neutro	COL6A2	CD44	2.62965e-06	0	COL6A2_CD44	COLLAGEN	ECM-Receptor	KEGG: hsa04512
NHIC	Endo	Neutro	COL6A2	CD44	7.3046e-08	0.01	COL6A2_CD44	COLLAGEN	ECM-Receptor	KEGG: hsa04512
NHIC	SM	Neutro	COL6A2	CD44	3.6523e-07	0	COL6A2_CD44	COLLAGEN	ECM-Receptor	KEGG: hsa04512
NHIC	Fibro	Neutro	COL6A2	CD44	2.77574e-06	0	COL6A2_CD44	COLLAGEN	ECM-Receptor	KEGG: hsa04512
NHIC	Epi	Neutro	COL6A2	CD44	7.3046e-08	0.01	COL6A2_CD44	COLLAGEN	ECM-Receptor	KEGG: hsa04512
NHIC	Myofibro	Mast	COL6A2	CD44	2.23516e-05	0	COL6A2_CD44	COLLAGEN	ECM-Receptor	KEGG: hsa04512
NHIC	Endo	Mast	COL6A2	CD44	6.20891e-07	0	COL6A2_CD44	COLLAGEN	ECM-Receptor	KEGG: hsa04512
NHIC	SM	Mast	COL6A2	CD44	3.10445e-06	0	COL6A2_CD44	COLLAGEN	ECM-Receptor	KEGG: hsa04512
NHIC	Fibro	Mast	COL6A2	CD44	2.35933e-05	0	COL6A2_CD44	COLLAGEN	ECM-Receptor	KEGG: hsa04512
NHIC	Epi	Mast	COL6A2	CD44	6.20891e-07	0	COL6A2_CD44	COLLAGEN	ECM-Receptor	KEGG: hsa04512
NHIC	Myofibro	Tregs	COL6A3	CD44	1.46092e-06	0	COL6A3_CD44	COLLAGEN	ECM-Receptor	KEGG: hsa04512
NHIC	SM	Tregs	COL6A3	CD44	2.92184e-07	0	COL6A3_CD44	COLLAGEN	ECM-Receptor	KEGG: hsa04512
NHIC	Fibro	Tregs	COL6A3	CD44	2.04528e-06	0	COL6A3_CD44	COLLAGEN	ECM-Receptor	KEGG: hsa04512
NHIC	Myofibro	Bcell	COL6A3	CD44	1.82615e-07	0	COL6A3_CD44	COLLAGEN	ECM-Receptor	KEGG: hsa04512
NHIC	SM	Bcell	COL6A3	CD44	3.6523e-08	0	COL6A3_CD44	COLLAGEN	ECM-Receptor	KEGG: hsa04512
NHIC	Fibro	Bcell	COL6A3	CD44	2.55661e-07	0	COL6A3_CD44	COLLAGEN	ECM-Receptor	KEGG: hsa04512
NHIC	Myofibro	CD4T	COL6A3	CD44	7.3046e-07	0	COL6A3_CD44	COLLAGEN	ECM-Receptor	KEGG: hsa04512
NHIC	SM	CD4T	COL6A3	CD44	1.46092e-07	0	COL6A3_CD44	COLLAGEN	ECM-Receptor	KEGG: hsa04512
NHIC	Fibro	CD4T	COL6A3	CD44	1.02264e-06	0	COL6A3_CD44	COLLAGEN	ECM-Receptor	KEGG: hsa04512
NHIC	Myofibro	NT	COL6A3	CD44	3.6523e-07	0	COL6A3_CD44	COLLAGEN	ECM-Receptor	KEGG: hsa04512
NHIC	SM	NT	COL6A3	CD44	7.3046e-08	0	COL6A3_CD44	COLLAGEN	ECM-Receptor	KEGG: hsa04512
NHIC	Fibro	NT	COL6A3	CD44	5.11322e-07	0	COL6A3_CD44	COLLAGEN	ECM-Receptor	KEGG: hsa04512
NHIC	Myofibro	Myofibro	COL6A3	CD44	1.82615e-07	0	COL6A3_CD44	COLLAGEN	ECM-Receptor	KEGG: hsa04512
NHIC	SM	Myofibro	COL6A3	CD44	3.6523e-08	0	COL6A3_CD44	COLLAGEN	ECM-Receptor	KEGG: hsa04512
NHIC	Fibro	Myofibro	COL6A3	CD44	2.55661e-07	0	COL6A3_CD44	COLLAGEN	ECM-Receptor	KEGG: hsa04512
NHIC	Myofibro	Adi	COL6A3	CD44	1.82615e-07	0	COL6A3_CD44	COLLAGEN	ECM-Receptor	KEGG: hsa04512
NHIC	SM	Adi	COL6A3	CD44	3.6523e-08	0	COL6A3_CD44	COLLAGEN	ECM-Receptor	KEGG: hsa04512
NHIC	Fibro	Adi	COL6A3	CD44	2.55661e-07	0	COL6A3_CD44	COLLAGEN	ECM-Receptor	KEGG: hsa04512
NHIC	Myofibro	CD8T	COL6A3	CD44	7.3046e-07	0	COL6A3_CD44	COLLAGEN	ECM-Receptor	KEGG: hsa04512
NHIC	SM	CD8T	COL6A3	CD44	1.46092e-07	0	COL6A3_CD44	COLLAGEN	ECM-Receptor	KEGG: hsa04512
NHIC	Fibro	CD8T	COL6A3	CD44	1.02264e-06	0	COL6A3_CD44	COLLAGEN	ECM-Receptor	KEGG: hsa04512
NHIC	Myofibro	SM	COL6A3	CD44	9.13074e-07	0	COL6A3_CD44	COLLAGEN	ECM-Receptor	KEGG: hsa04512
NHIC	SM	SM	COL6A3	CD44	1.82615e-07	0	COL6A3_CD44	COLLAGEN	ECM-Receptor	KEGG: hsa04512
NHIC	Fibro	SM	COL6A3	CD44	1.2783e-06	0	COL6A3_CD44	COLLAGEN	ECM-Receptor	KEGG: hsa04512
NHIC	Myofibro	Fibro	COL6A3	CD44	1.82615e-07	0	COL6A3_CD44	COLLAGEN	ECM-Receptor	KEGG: hsa04512
NHIC	SM	Fibro	COL6A3	CD44	3.6523e-08	0	COL6A3_CD44	COLLAGEN	ECM-Receptor	KEGG: hsa04512
NHIC	Fibro	Fibro	COL6A3	CD44	2.55661e-07	0	COL6A3_CD44	COLLAGEN	ECM-Receptor	KEGG: hsa04512
NHIC	Myofibro	Macro	COL6A3	CD44	1.82615e-06	0	COL6A3_CD44	COLLAGEN	ECM-Receptor	KEGG: hsa04512
NHIC	SM	Macro	COL6A3	CD44	3.6523e-07	0	COL6A3_CD44	COLLAGEN	ECM-Receptor	KEGG: hsa04512
NHIC	Fibro	Macro	COL6A3	CD44	2.5566e-06	0	COL6A3_CD44	COLLAGEN	ECM-Receptor	KEGG: hsa04512
NHIC	Myofibro	Epi	COL6A3	CD44	2.19138e-06	0	COL6A3_CD44	COLLAGEN	ECM-Receptor	KEGG: hsa04512
NHIC	SM	Epi	COL6A3	CD44	4.38276e-07	0	COL6A3_CD44	COLLAGEN	ECM-Receptor	KEGG: hsa04512
NHIC	Fibro	Epi	COL6A3	CD44	3.06792e-06	0	COL6A3_CD44	COLLAGEN	ECM-Receptor	KEGG: hsa04512
NHIC	Myofibro	NK	COL6A3	CD44	7.3046e-07	0	COL6A3_CD44	COLLAGEN	ECM-Receptor	KEGG: hsa04512
NHIC	SM	NK	COL6A3	CD44	1.46092e-07	0	COL6A3_CD44	COLLAGEN	ECM-Receptor	KEGG: hsa04512
NHIC	Fibro	NK	COL6A3	CD44	1.02264e-06	0	COL6A3_CD44	COLLAGEN	ECM-Receptor	KEGG: hsa04512
NHIC	Myofibro	Neutro	COL6A3	CD44	3.6523e-07	0	COL6A3_CD44	COLLAGEN	ECM-Receptor	KEGG: hsa04512
NHIC	SM	Neutro	COL6A3	CD44	7.3046e-08	0	COL6A3_CD44	COLLAGEN	ECM-Receptor	KEGG: hsa04512
NHIC	Fibro	Neutro	COL6A3	CD44	5.11322e-07	0	COL6A3_CD44	COLLAGEN	ECM-Receptor	KEGG: hsa04512
NHIC	Myofibro	Mast	COL6A3	CD44	3.10445e-06	0	COL6A3_CD44	COLLAGEN	ECM-Receptor	KEGG: hsa04512
NHIC	SM	Mast	COL6A3	CD44	6.20891e-07	0	COL6A3_CD44	COLLAGEN	ECM-Receptor	KEGG: hsa04512
NHIC	Fibro	Mast	COL6A3	CD44	4.34622e-06	0	COL6A3_CD44	COLLAGEN	ECM-Receptor	KEGG: hsa04512
NHIC	Epi	Tregs	COL9A2	CD44	2.92184e-07	0	COL9A2_CD44	COLLAGEN	ECM-Receptor	KEGG: hsa04512
NHIC	Epi	Bcell	COL9A2	CD44	3.6523e-08	0	COL9A2_CD44	COLLAGEN	ECM-Receptor	KEGG: hsa04512
NHIC	Epi	CD4T	COL9A2	CD44	1.46092e-07	0	COL9A2_CD44	COLLAGEN	ECM-Receptor	KEGG: hsa04512
NHIC	Epi	NT	COL9A2	CD44	7.3046e-08	0	COL9A2_CD44	COLLAGEN	ECM-Receptor	KEGG: hsa04512
NHIC	Epi	Myofibro	COL9A2	CD44	3.6523e-08	0	COL9A2_CD44	COLLAGEN	ECM-Receptor	KEGG: hsa04512
NHIC	Epi	Adi	COL9A2	CD44	3.6523e-08	0	COL9A2_CD44	COLLAGEN	ECM-Receptor	KEGG: hsa04512
NHIC	Epi	CD8T	COL9A2	CD44	1.46092e-07	0	COL9A2_CD44	COLLAGEN	ECM-Receptor	KEGG: hsa04512
NHIC	Epi	SM	COL9A2	CD44	1.82615e-07	0	COL9A2_CD44	COLLAGEN	ECM-Receptor	KEGG: hsa04512
NHIC	Epi	Fibro	COL9A2	CD44	3.6523e-08	0	COL9A2_CD44	COLLAGEN	ECM-Receptor	KEGG: hsa04512
NHIC	Epi	Macro	COL9A2	CD44	3.6523e-07	0	COL9A2_CD44	COLLAGEN	ECM-Receptor	KEGG: hsa04512
NHIC	Epi	Epi	COL9A2	CD44	4.38276e-07	0	COL9A2_CD44	COLLAGEN	ECM-Receptor	KEGG: hsa04512
NHIC	Epi	NK	COL9A2	CD44	1.46092e-07	0	COL9A2_CD44	COLLAGEN	ECM-Receptor	KEGG: hsa04512
NHIC	Epi	Neutro	COL9A2	CD44	7.3046e-08	0	COL9A2_CD44	COLLAGEN	ECM-Receptor	KEGG: hsa04512
NHIC	Epi	Mast	COL9A2	CD44	6.20891e-07	0	COL9A2_CD44	COLLAGEN	ECM-Receptor	KEGG: hsa04512
NHIC	Myofibro	Tregs	LAMA2	CD44	2.92184e-07	0	LAMA2_CD44	LAMININ	ECM-Receptor	KEGG: hsa04512
NHIC	Fibro	Tregs	LAMA2	CD44	2.92184e-07	0	LAMA2_CD44	LAMININ	ECM-Receptor	KEGG: hsa04512
NHIC	Myofibro	Bcell	LAMA2	CD44	3.6523e-08	0	LAMA2_CD44	LAMININ	ECM-Receptor	KEGG: hsa04512
NHIC	Fibro	Bcell	LAMA2	CD44	3.6523e-08	0	LAMA2_CD44	LAMININ	ECM-Receptor	KEGG: hsa04512
NHIC	Myofibro	CD4T	LAMA2	CD44	1.46092e-07	0	LAMA2_CD44	LAMININ	ECM-Receptor	KEGG: hsa04512
NHIC	Fibro	CD4T	LAMA2	CD44	1.46092e-07	0	LAMA2_CD44	LAMININ	ECM-Receptor	KEGG: hsa04512
NHIC	Myofibro	NT	LAMA2	CD44	7.3046e-08	0	LAMA2_CD44	LAMININ	ECM-Receptor	KEGG: hsa04512
NHIC	Fibro	NT	LAMA2	CD44	7.3046e-08	0	LAMA2_CD44	LAMININ	ECM-Receptor	KEGG: hsa04512
NHIC	Myofibro	Myofibro	LAMA2	CD44	3.6523e-08	0	LAMA2_CD44	LAMININ	ECM-Receptor	KEGG: hsa04512
NHIC	Fibro	Myofibro	LAMA2	CD44	3.6523e-08	0	LAMA2_CD44	LAMININ	ECM-Receptor	KEGG: hsa04512
NHIC	Myofibro	Adi	LAMA2	CD44	3.6523e-08	0	LAMA2_CD44	LAMININ	ECM-Receptor	KEGG: hsa04512
NHIC	Fibro	Adi	LAMA2	CD44	3.6523e-08	0	LAMA2_CD44	LAMININ	ECM-Receptor	KEGG: hsa04512
NHIC	Myofibro	CD8T	LAMA2	CD44	1.46092e-07	0	LAMA2_CD44	LAMININ	ECM-Receptor	KEGG: hsa04512
NHIC	Fibro	CD8T	LAMA2	CD44	1.46092e-07	0	LAMA2_CD44	LAMININ	ECM-Receptor	KEGG: hsa04512
NHIC	Myofibro	SM	LAMA2	CD44	1.82615e-07	0	LAMA2_CD44	LAMININ	ECM-Receptor	KEGG: hsa04512
NHIC	Fibro	SM	LAMA2	CD44	1.82615e-07	0	LAMA2_CD44	LAMININ	ECM-Receptor	KEGG: hsa04512
NHIC	Myofibro	Fibro	LAMA2	CD44	3.6523e-08	0	LAMA2_CD44	LAMININ	ECM-Receptor	KEGG: hsa04512
NHIC	Fibro	Fibro	LAMA2	CD44	3.6523e-08	0	LAMA2_CD44	LAMININ	ECM-Receptor	KEGG: hsa04512
NHIC	Myofibro	Macro	LAMA2	CD44	3.6523e-07	0	LAMA2_CD44	LAMININ	ECM-Receptor	KEGG: hsa04512
NHIC	Fibro	Macro	LAMA2	CD44	3.6523e-07	0	LAMA2_CD44	LAMININ	ECM-Receptor	KEGG: hsa04512
NHIC	Myofibro	Epi	LAMA2	CD44	4.38276e-07	0	LAMA2_CD44	LAMININ	ECM-Receptor	KEGG: hsa04512
NHIC	Fibro	Epi	LAMA2	CD44	4.38276e-07	0	LAMA2_CD44	LAMININ	ECM-Receptor	KEGG: hsa04512
NHIC	Myofibro	NK	LAMA2	CD44	1.46092e-07	0	LAMA2_CD44	LAMININ	ECM-Receptor	KEGG: hsa04512
NHIC	Fibro	NK	LAMA2	CD44	1.46092e-07	0	LAMA2_CD44	LAMININ	ECM-Receptor	KEGG: hsa04512
NHIC	Myofibro	Neutro	LAMA2	CD44	7.3046e-08	0	LAMA2_CD44	LAMININ	ECM-Receptor	KEGG: hsa04512
NHIC	Fibro	Neutro	LAMA2	CD44	7.3046e-08	0	LAMA2_CD44	LAMININ	ECM-Receptor	KEGG: hsa04512
NHIC	Myofibro	Mast	LAMA2	CD44	6.20891e-07	0	LAMA2_CD44	LAMININ	ECM-Receptor	KEGG: hsa04512
NHIC	Fibro	Mast	LAMA2	CD44	6.20891e-07	0	LAMA2_CD44	LAMININ	ECM-Receptor	KEGG: hsa04512
NHIC	Epi	Tregs	LAMA3	CD44	2.92184e-07	0	LAMA3_CD44	LAMININ	ECM-Receptor	KEGG: hsa04512
NHIC	Epi	Bcell	LAMA3	CD44	3.6523e-08	0	LAMA3_CD44	LAMININ	ECM-Receptor	KEGG: hsa04512
NHIC	Epi	CD4T	LAMA3	CD44	1.46092e-07	0	LAMA3_CD44	LAMININ	ECM-Receptor	KEGG: hsa04512
NHIC	Epi	NT	LAMA3	CD44	7.3046e-08	0	LAMA3_CD44	LAMININ	ECM-Receptor	KEGG: hsa04512
NHIC	Epi	Myofibro	LAMA3	CD44	3.6523e-08	0	LAMA3_CD44	LAMININ	ECM-Receptor	KEGG: hsa04512
NHIC	Epi	Adi	LAMA3	CD44	3.6523e-08	0	LAMA3_CD44	LAMININ	ECM-Receptor	KEGG: hsa04512
NHIC	Epi	CD8T	LAMA3	CD44	1.46092e-07	0	LAMA3_CD44	LAMININ	ECM-Receptor	KEGG: hsa04512
NHIC	Epi	SM	LAMA3	CD44	1.82615e-07	0	LAMA3_CD44	LAMININ	ECM-Receptor	KEGG: hsa04512
NHIC	Epi	Fibro	LAMA3	CD44	3.6523e-08	0	LAMA3_CD44	LAMININ	ECM-Receptor	KEGG: hsa04512
NHIC	Epi	Macro	LAMA3	CD44	3.6523e-07	0	LAMA3_CD44	LAMININ	ECM-Receptor	KEGG: hsa04512
NHIC	Epi	Epi	LAMA3	CD44	4.38276e-07	0	LAMA3_CD44	LAMININ	ECM-Receptor	KEGG: hsa04512
NHIC	Epi	NK	LAMA3	CD44	1.46092e-07	0	LAMA3_CD44	LAMININ	ECM-Receptor	KEGG: hsa04512
NHIC	Epi	Neutro	LAMA3	CD44	7.3046e-08	0	LAMA3_CD44	LAMININ	ECM-Receptor	KEGG: hsa04512
NHIC	Epi	Mast	LAMA3	CD44	6.20891e-07	0	LAMA3_CD44	LAMININ	ECM-Receptor	KEGG: hsa04512
NHIC	Myofibro	Tregs	LAMA4	CD44	2.92184e-07	0	LAMA4_CD44	LAMININ	ECM-Receptor	KEGG: hsa04512
NHIC	Endo	Tregs	LAMA4	CD44	2.92184e-07	0	LAMA4_CD44	LAMININ	ECM-Receptor	KEGG: hsa04512
NHIC	SM	Tregs	LAMA4	CD44	2.92184e-07	0	LAMA4_CD44	LAMININ	ECM-Receptor	KEGG: hsa04512
NHIC	Fibro	Tregs	LAMA4	CD44	2.92184e-07	0	LAMA4_CD44	LAMININ	ECM-Receptor	KEGG: hsa04512
NHIC	Myofibro	Bcell	LAMA4	CD44	3.6523e-08	0	LAMA4_CD44	LAMININ	ECM-Receptor	KEGG: hsa04512
NHIC	Endo	Bcell	LAMA4	CD44	3.6523e-08	0	LAMA4_CD44	LAMININ	ECM-Receptor	KEGG: hsa04512
NHIC	SM	Bcell	LAMA4	CD44	3.6523e-08	0	LAMA4_CD44	LAMININ	ECM-Receptor	KEGG: hsa04512
NHIC	Fibro	Bcell	LAMA4	CD44	3.6523e-08	0	LAMA4_CD44	LAMININ	ECM-Receptor	KEGG: hsa04512
NHIC	Myofibro	CD4T	LAMA4	CD44	1.46092e-07	0	LAMA4_CD44	LAMININ	ECM-Receptor	KEGG: hsa04512
NHIC	Endo	CD4T	LAMA4	CD44	1.46092e-07	0	LAMA4_CD44	LAMININ	ECM-Receptor	KEGG: hsa04512
NHIC	SM	CD4T	LAMA4	CD44	1.46092e-07	0	LAMA4_CD44	LAMININ	ECM-Receptor	KEGG: hsa04512
NHIC	Fibro	CD4T	LAMA4	CD44	1.46092e-07	0	LAMA4_CD44	LAMININ	ECM-Receptor	KEGG: hsa04512
NHIC	Myofibro	NT	LAMA4	CD44	7.3046e-08	0	LAMA4_CD44	LAMININ	ECM-Receptor	KEGG: hsa04512
NHIC	Endo	NT	LAMA4	CD44	7.3046e-08	0	LAMA4_CD44	LAMININ	ECM-Receptor	KEGG: hsa04512
NHIC	SM	NT	LAMA4	CD44	7.3046e-08	0	LAMA4_CD44	LAMININ	ECM-Receptor	KEGG: hsa04512
NHIC	Fibro	NT	LAMA4	CD44	7.3046e-08	0	LAMA4_CD44	LAMININ	ECM-Receptor	KEGG: hsa04512
NHIC	Myofibro	Myofibro	LAMA4	CD44	3.6523e-08	0	LAMA4_CD44	LAMININ	ECM-Receptor	KEGG: hsa04512
NHIC	Endo	Myofibro	LAMA4	CD44	3.6523e-08	0	LAMA4_CD44	LAMININ	ECM-Receptor	KEGG: hsa04512
NHIC	SM	Myofibro	LAMA4	CD44	3.6523e-08	0	LAMA4_CD44	LAMININ	ECM-Receptor	KEGG: hsa04512
NHIC	Fibro	Myofibro	LAMA4	CD44	3.6523e-08	0	LAMA4_CD44	LAMININ	ECM-Receptor	KEGG: hsa04512
NHIC	Myofibro	Adi	LAMA4	CD44	3.6523e-08	0	LAMA4_CD44	LAMININ	ECM-Receptor	KEGG: hsa04512
NHIC	Endo	Adi	LAMA4	CD44	3.6523e-08	0	LAMA4_CD44	LAMININ	ECM-Receptor	KEGG: hsa04512
NHIC	SM	Adi	LAMA4	CD44	3.6523e-08	0	LAMA4_CD44	LAMININ	ECM-Receptor	KEGG: hsa04512
NHIC	Fibro	Adi	LAMA4	CD44	3.6523e-08	0	LAMA4_CD44	LAMININ	ECM-Receptor	KEGG: hsa04512
NHIC	Myofibro	CD8T	LAMA4	CD44	1.46092e-07	0	LAMA4_CD44	LAMININ	ECM-Receptor	KEGG: hsa04512
NHIC	Endo	CD8T	LAMA4	CD44	1.46092e-07	0	LAMA4_CD44	LAMININ	ECM-Receptor	KEGG: hsa04512
NHIC	SM	CD8T	LAMA4	CD44	1.46092e-07	0	LAMA4_CD44	LAMININ	ECM-Receptor	KEGG: hsa04512
NHIC	Fibro	CD8T	LAMA4	CD44	1.46092e-07	0	LAMA4_CD44	LAMININ	ECM-Receptor	KEGG: hsa04512
NHIC	Myofibro	SM	LAMA4	CD44	1.82615e-07	0	LAMA4_CD44	LAMININ	ECM-Receptor	KEGG: hsa04512
NHIC	Endo	SM	LAMA4	CD44	1.82615e-07	0	LAMA4_CD44	LAMININ	ECM-Receptor	KEGG: hsa04512
NHIC	SM	SM	LAMA4	CD44	1.82615e-07	0	LAMA4_CD44	LAMININ	ECM-Receptor	KEGG: hsa04512
NHIC	Fibro	SM	LAMA4	CD44	1.82615e-07	0	LAMA4_CD44	LAMININ	ECM-Receptor	KEGG: hsa04512
NHIC	Myofibro	Fibro	LAMA4	CD44	3.6523e-08	0	LAMA4_CD44	LAMININ	ECM-Receptor	KEGG: hsa04512
NHIC	Endo	Fibro	LAMA4	CD44	3.6523e-08	0	LAMA4_CD44	LAMININ	ECM-Receptor	KEGG: hsa04512
NHIC	SM	Fibro	LAMA4	CD44	3.6523e-08	0	LAMA4_CD44	LAMININ	ECM-Receptor	KEGG: hsa04512
NHIC	Fibro	Fibro	LAMA4	CD44	3.6523e-08	0	LAMA4_CD44	LAMININ	ECM-Receptor	KEGG: hsa04512
NHIC	Myofibro	Macro	LAMA4	CD44	3.6523e-07	0	LAMA4_CD44	LAMININ	ECM-Receptor	KEGG: hsa04512
NHIC	Endo	Macro	LAMA4	CD44	3.6523e-07	0	LAMA4_CD44	LAMININ	ECM-Receptor	KEGG: hsa04512
NHIC	SM	Macro	LAMA4	CD44	3.6523e-07	0	LAMA4_CD44	LAMININ	ECM-Receptor	KEGG: hsa04512
NHIC	Fibro	Macro	LAMA4	CD44	3.6523e-07	0	LAMA4_CD44	LAMININ	ECM-Receptor	KEGG: hsa04512
NHIC	Myofibro	Epi	LAMA4	CD44	4.38276e-07	0	LAMA4_CD44	LAMININ	ECM-Receptor	KEGG: hsa04512
NHIC	Endo	Epi	LAMA4	CD44	4.38276e-07	0	LAMA4_CD44	LAMININ	ECM-Receptor	KEGG: hsa04512
NHIC	SM	Epi	LAMA4	CD44	4.38276e-07	0	LAMA4_CD44	LAMININ	ECM-Receptor	KEGG: hsa04512
NHIC	Fibro	Epi	LAMA4	CD44	4.38276e-07	0	LAMA4_CD44	LAMININ	ECM-Receptor	KEGG: hsa04512
NHIC	Myofibro	NK	LAMA4	CD44	1.46092e-07	0	LAMA4_CD44	LAMININ	ECM-Receptor	KEGG: hsa04512
NHIC	Endo	NK	LAMA4	CD44	1.46092e-07	0	LAMA4_CD44	LAMININ	ECM-Receptor	KEGG: hsa04512
NHIC	SM	NK	LAMA4	CD44	1.46092e-07	0	LAMA4_CD44	LAMININ	ECM-Receptor	KEGG: hsa04512
NHIC	Fibro	NK	LAMA4	CD44	1.46092e-07	0	LAMA4_CD44	LAMININ	ECM-Receptor	KEGG: hsa04512
NHIC	Myofibro	Neutro	LAMA4	CD44	7.3046e-08	0	LAMA4_CD44	LAMININ	ECM-Receptor	KEGG: hsa04512
NHIC	Endo	Neutro	LAMA4	CD44	7.3046e-08	0	LAMA4_CD44	LAMININ	ECM-Receptor	KEGG: hsa04512
NHIC	SM	Neutro	LAMA4	CD44	7.3046e-08	0	LAMA4_CD44	LAMININ	ECM-Receptor	KEGG: hsa04512
NHIC	Fibro	Neutro	LAMA4	CD44	7.3046e-08	0	LAMA4_CD44	LAMININ	ECM-Receptor	KEGG: hsa04512
NHIC	Myofibro	Mast	LAMA4	CD44	6.20891e-07	0	LAMA4_CD44	LAMININ	ECM-Receptor	KEGG: hsa04512
NHIC	Endo	Mast	LAMA4	CD44	6.20891e-07	0	LAMA4_CD44	LAMININ	ECM-Receptor	KEGG: hsa04512
NHIC	SM	Mast	LAMA4	CD44	6.20891e-07	0	LAMA4_CD44	LAMININ	ECM-Receptor	KEGG: hsa04512
NHIC	Fibro	Mast	LAMA4	CD44	6.20891e-07	0	LAMA4_CD44	LAMININ	ECM-Receptor	KEGG: hsa04512
NHIC	Endo	Tregs	LAMA5	CD44	2.92184e-07	0	LAMA5_CD44	LAMININ	ECM-Receptor	KEGG: hsa04512
NHIC	Epi	Tregs	LAMA5	CD44	2.92184e-07	0	LAMA5_CD44	LAMININ	ECM-Receptor	KEGG: hsa04512
NHIC	Endo	Bcell	LAMA5	CD44	3.6523e-08	0	LAMA5_CD44	LAMININ	ECM-Receptor	KEGG: hsa04512
NHIC	Epi	Bcell	LAMA5	CD44	3.6523e-08	0	LAMA5_CD44	LAMININ	ECM-Receptor	KEGG: hsa04512
NHIC	Endo	CD4T	LAMA5	CD44	1.46092e-07	0	LAMA5_CD44	LAMININ	ECM-Receptor	KEGG: hsa04512
NHIC	Epi	CD4T	LAMA5	CD44	1.46092e-07	0	LAMA5_CD44	LAMININ	ECM-Receptor	KEGG: hsa04512
NHIC	Endo	NT	LAMA5	CD44	7.3046e-08	0	LAMA5_CD44	LAMININ	ECM-Receptor	KEGG: hsa04512
NHIC	Epi	NT	LAMA5	CD44	7.3046e-08	0	LAMA5_CD44	LAMININ	ECM-Receptor	KEGG: hsa04512
NHIC	Endo	Myofibro	LAMA5	CD44	3.6523e-08	0	LAMA5_CD44	LAMININ	ECM-Receptor	KEGG: hsa04512
NHIC	Epi	Myofibro	LAMA5	CD44	3.6523e-08	0	LAMA5_CD44	LAMININ	ECM-Receptor	KEGG: hsa04512
NHIC	Endo	Adi	LAMA5	CD44	3.6523e-08	0	LAMA5_CD44	LAMININ	ECM-Receptor	KEGG: hsa04512
NHIC	Epi	Adi	LAMA5	CD44	3.6523e-08	0	LAMA5_CD44	LAMININ	ECM-Receptor	KEGG: hsa04512
NHIC	Endo	CD8T	LAMA5	CD44	1.46092e-07	0	LAMA5_CD44	LAMININ	ECM-Receptor	KEGG: hsa04512
NHIC	Epi	CD8T	LAMA5	CD44	1.46092e-07	0	LAMA5_CD44	LAMININ	ECM-Receptor	KEGG: hsa04512
NHIC	Endo	SM	LAMA5	CD44	1.82615e-07	0	LAMA5_CD44	LAMININ	ECM-Receptor	KEGG: hsa04512
NHIC	Epi	SM	LAMA5	CD44	1.82615e-07	0	LAMA5_CD44	LAMININ	ECM-Receptor	KEGG: hsa04512
NHIC	Endo	Fibro	LAMA5	CD44	3.6523e-08	0	LAMA5_CD44	LAMININ	ECM-Receptor	KEGG: hsa04512
NHIC	Epi	Fibro	LAMA5	CD44	3.6523e-08	0	LAMA5_CD44	LAMININ	ECM-Receptor	KEGG: hsa04512
NHIC	Endo	Macro	LAMA5	CD44	3.6523e-07	0	LAMA5_CD44	LAMININ	ECM-Receptor	KEGG: hsa04512
NHIC	Epi	Macro	LAMA5	CD44	3.6523e-07	0	LAMA5_CD44	LAMININ	ECM-Receptor	KEGG: hsa04512
NHIC	Endo	Epi	LAMA5	CD44	4.38276e-07	0	LAMA5_CD44	LAMININ	ECM-Receptor	KEGG: hsa04512
NHIC	Epi	Epi	LAMA5	CD44	4.38276e-07	0	LAMA5_CD44	LAMININ	ECM-Receptor	KEGG: hsa04512
NHIC	Endo	NK	LAMA5	CD44	1.46092e-07	0	LAMA5_CD44	LAMININ	ECM-Receptor	KEGG: hsa04512
NHIC	Epi	NK	LAMA5	CD44	1.46092e-07	0	LAMA5_CD44	LAMININ	ECM-Receptor	KEGG: hsa04512
NHIC	Endo	Neutro	LAMA5	CD44	7.3046e-08	0	LAMA5_CD44	LAMININ	ECM-Receptor	KEGG: hsa04512
NHIC	Epi	Neutro	LAMA5	CD44	7.3046e-08	0	LAMA5_CD44	LAMININ	ECM-Receptor	KEGG: hsa04512
NHIC	Endo	Mast	LAMA5	CD44	6.20891e-07	0	LAMA5_CD44	LAMININ	ECM-Receptor	KEGG: hsa04512
NHIC	Epi	Mast	LAMA5	CD44	6.20891e-07	0	LAMA5_CD44	LAMININ	ECM-Receptor	KEGG: hsa04512
NHIC	Myofibro	Tregs	LAMB1	CD44	2.92184e-07	0	LAMB1_CD44	LAMININ	ECM-Receptor	KEGG: hsa04512
NHIC	Fibro	Tregs	LAMB1	CD44	2.92184e-07	0	LAMB1_CD44	LAMININ	ECM-Receptor	KEGG: hsa04512
NHIC	Myofibro	Bcell	LAMB1	CD44	3.6523e-08	0	LAMB1_CD44	LAMININ	ECM-Receptor	KEGG: hsa04512
NHIC	Fibro	Bcell	LAMB1	CD44	3.6523e-08	0	LAMB1_CD44	LAMININ	ECM-Receptor	KEGG: hsa04512
NHIC	Myofibro	CD4T	LAMB1	CD44	1.46092e-07	0	LAMB1_CD44	LAMININ	ECM-Receptor	KEGG: hsa04512
NHIC	Fibro	CD4T	LAMB1	CD44	1.46092e-07	0	LAMB1_CD44	LAMININ	ECM-Receptor	KEGG: hsa04512
NHIC	Myofibro	NT	LAMB1	CD44	7.3046e-08	0	LAMB1_CD44	LAMININ	ECM-Receptor	KEGG: hsa04512
NHIC	Fibro	NT	LAMB1	CD44	7.3046e-08	0	LAMB1_CD44	LAMININ	ECM-Receptor	KEGG: hsa04512
NHIC	Myofibro	Myofibro	LAMB1	CD44	3.6523e-08	0	LAMB1_CD44	LAMININ	ECM-Receptor	KEGG: hsa04512
NHIC	Fibro	Myofibro	LAMB1	CD44	3.6523e-08	0	LAMB1_CD44	LAMININ	ECM-Receptor	KEGG: hsa04512
NHIC	Myofibro	Adi	LAMB1	CD44	3.6523e-08	0	LAMB1_CD44	LAMININ	ECM-Receptor	KEGG: hsa04512
[truncated: 7,505 more rows]
